# Supplementary material for: Analysis of diffuse scattering in electron diffraction data for the crystal structure determination of Pigment Orange 13, C32H24Cl2N8O2
Source: Acta Crystallogr B Struct Sci Cryst Eng Mater. 2023 Feb 24;79(Pt 2):122–37. doi: 10.1107/S2052520623000720 (PMC10088482; doi:10.1107/S2052520623000720)
Supplement: Supplementary file 2 [file b-79-00122-Isup2.hkl]

data_I                                                                          
_shelx_title ' 1087aCu_0m in C2/c'                                              
_shelx_refln_list_code          4                                               
_shelx_F_calc_maximum      625.21                                               
_exptl_crystal_F_000      2368.00                                               
_reflns_d_resolution_high  0.8222                                               
                                                                                
loop_                                                                           
 _space_group_symop_operation_xyz                                               
 'x, y, z'                                                                      
 '-x, y, -z+1/2'                                                                
 'x+1/2, y+1/2, z'                                                              
 '-x+1/2, y+1/2, -z+1/2'                                                        
 '-x, -y, -z'                                                                   
 'x, -y, z-1/2'                                                                 
 '-x+1/2, -y+1/2, -z'                                                           
 'x+1/2, -y+1/2, z-1/2'                                                         
                                                                                
_cell_length_a    26.6953                                                       
_cell_length_b    12.9057                                                       
_cell_length_c    12.2307                                                       
_cell_angle_alpha  90.000                                                       
_cell_angle_beta  106.665                                                       
_cell_angle_gamma  90.000                                                       
                                                                                
_shelx_F_squared_multiplier     1.000                                           
                                                                                
loop_                                                                           
 _refln_index_h                                                                 
 _refln_index_k                                                                 
 _refln_index_l                                                                 
 _refln_F_squared_calc                                                          
 _refln_F_squared_meas                                                          
 _refln_F_squared_sigma                                                         
 _refln_observed_status                                                         
   2   0   0         29.91         50.22         4.67 o                         
   4   0   0       2926.81       2841.29        56.17 o                         
   6   0   0      33568.41      32207.21       605.44 o                         
   8   0   0       7987.17       7745.56       125.63 o                         
  10   0   0       6953.12       7748.02       128.01 o                         
  12   0   0       1821.97       1442.02        29.19 o                         
  14   0   0        330.53        360.38        22.76 o                         
  16   0   0        366.51        469.68        41.19 o                         
  18   0   0        823.24        790.78        41.19 o                         
  20   0   0       1048.26       1128.51        49.42 o                         
   1   1   0      37978.19      36261.81       394.42 o                         
   3   1   0      11952.62      10016.96       146.18 o                         
   5   1   0      25973.65      23147.18       291.94 o                         
   7   1   0        198.67        226.64         9.52 o                         
   9   1   0       4864.58       4269.12        56.61 o                         
  11   1   0       1235.89       1293.32        25.13 o                         
  13   1   0        295.77        229.02         9.85 o                         
  15   1   0        251.36        247.98        13.09 o                         
  17   1   0        103.06         98.51        13.56 o                         
  19   1   0         11.02         -8.24        14.56 o                         
  21   1   0        391.89        443.53        23.30 o                         
  23   1   0        227.19        197.70        82.37 o                         
   0   2   0     110731.76      97933.99      1504.12 o                         
   2   2   0         50.93         44.29         6.45 o                         
   4   2   0         20.30         13.00         7.08 o                         
   6   2   0        407.92        443.31        18.73 o                         
   8   2   0       2643.81       2455.39        36.56 o                         
  10   2   0       3526.92       3592.94        65.76 o                         
  12   2   0        813.15        840.29        17.24 o                         
  14   2   0        938.40       1166.38        20.20 o                         
  16   2   0        204.20        181.87        17.78 o                         
  18   2   0         22.01         45.04        14.62 o                         
  20   2   0         67.10         79.12        19.62 o                         
  22   2   0          2.09        -37.07        74.14 o                         
  24   2   0          4.97         45.31        78.25 o                         
  26   2   0         41.21         28.83        65.90 o                         
   1   3   0       1176.94        929.17        17.81 o                         
   3   3   0       2148.11       2005.55        27.32 o                         
   5   3   0        288.47        330.90        15.51 o                         
   7   3   0       1789.91       1420.29        26.84 o                         
   9   3   0       9706.55       9342.60       133.56 o                         
  11   3   0        255.59        239.17         9.22 o                         
  13   3   0        576.54        410.19        16.73 o                         
  15   3   0         95.52         60.36        11.21 o                         
  17   3   0         81.60         52.17        11.89 o                         
  19   3   0         22.94         22.77        17.93 o                         
  21   3   0          4.61         21.62        61.78 o                         
  23   3   0          6.55        -70.02        70.02 o                         
  25   3   0         20.58        -61.78        61.78 o                         
  27   3   0         24.56         53.54        57.66 o                         
  29   3   0          0.88         16.47        45.31 o                         
   0   4   0       2594.00       2847.11        52.21 o                         
   2   4   0        256.20        279.85        10.56 o                         
   4   4   0        253.92        259.92        12.05 o                         
   6   4   0      12820.26      12392.21       152.34 o                         
   8   4   0         65.13        103.19        27.94 o                         
  10   4   0        187.66        256.76        10.25 o                         
  12   4   0       1764.79       1791.96        25.55 o                         
  14   4   0        658.52        632.33        17.17 o                         
  16   4   0        416.97        540.50        17.79 o                         
  18   4   0        130.58        143.82        16.30 o                         
  20   4   0          0.69          1.51        13.63 o                         
  22   4   0        114.39        159.45        29.67 o                         
  24   4   0          5.92         30.74        58.38 o                         
  26   4   0          6.88        -45.31        57.66 o                         
  28   4   0         29.01        -20.59        45.31 o                         
   1   5   0        294.86        397.92        12.72 o                         
   3   5   0       1265.00       1471.48        27.55 o                         
   5   5   0        172.43        132.32        11.35 o                         
   7   5   0       2399.77       2274.39        33.27 o                         
   9   5   0        608.79        726.30        17.28 o                         
  11   5   0       1063.19       1310.89        23.34 o                         
  13   5   0        135.73        162.98         9.48 o                         
  15   5   0        376.44        427.31        16.59 o                         
  17   5   0          7.61         -1.90        11.30 o                         
  19   5   0          3.29         -2.34        11.35 o                         
  21   5   0         25.61         35.43        22.86 o                         
  23   5   0          3.04        -12.59        45.68 o                         
  25   5   0          7.07        -28.37        51.46 o                         
  27   5   0          0.97         45.31        53.54 o                         
  29   5   0          6.17         12.36        37.07 o                         
   0   6   0       1052.45       1250.05        31.45 o                         
   2   6   0       6036.94       6065.60        66.23 o                         
   4   6   0       1321.36       1783.44        23.73 o                         
   6   6   0        469.67        415.68        11.67 o                         
   8   6   0        685.36        664.57        16.35 o                         
  10   6   0       3808.46       3748.82        46.92 o                         
  12   6   0        431.67        510.30        17.27 o                         
  14   6   0        466.71        479.85        17.54 o                         
  16   6   0         28.82         21.04        11.72 o                         
  18   6   0          0.19         17.50        17.81 o                         
  20   6   0          1.85        -19.50        19.50 o                         
  22   6   0         10.20         -1.98        28.66 o                         
  24   6   0          1.27        -65.23        65.90 o                         
  26   6   0         10.23          2.06        74.14 o                         
  28   6   0          3.55        -24.71        37.07 o                         
   1   7   0       2933.00       2930.58        39.62 o                         
   3   7   0       2524.86       3013.56        39.52 o                         
   5   7   0       6725.77       6290.19        73.94 o                         
   7   7   0       1455.14       1253.29        24.74 o                         
   9   7   0        377.10        372.25        12.62 o                         
  11   7   0       2268.49       2095.99        36.44 o                         
  13   7   0        211.41        249.52        14.48 o                         
  15   7   0       1026.45       1236.66        27.85 o                         
  17   7   0         71.94         99.30        21.05 o                         
  19   7   0          0.18         -2.17        16.27 o                         
  21   7   0         40.11         51.44        22.73 o                         
  23   7   0          0.17        -46.28        51.75 o                         
  25   7   0          1.67          4.63        44.19 o                         
  27   7   0         58.02         -4.46        45.31 o                         
   0   8   0       5392.36       5409.15       146.21 o                         
   2   8   0        115.44        116.07        12.36 o                         
   4   8   0         12.91         36.13        11.19 o                         
   6   8   0        185.78        233.46        23.76 o                         
   8   8   0       1463.96       1414.58        33.71 o                         
  10   8   0        234.80        334.65        15.70 o                         
  12   8   0        235.82        296.78        15.70 o                         
  14   8   0         14.86         24.99        14.26 o                         
  16   8   0         18.90          2.39        20.35 o                         
  18   8   0          0.12        -11.83        11.83 o                         
  20   8   0          2.51         19.22        55.40 o                         
  22   8   0         40.21         24.06        53.29 o                         
  24   8   0          5.07        -28.43        43.41 o                         
  26   8   0         18.27         59.25        34.93 o                         
   1   9   0       1746.36       1917.74        52.42 o                         
   3   9   0        110.46        100.69        20.59 o                         
   5   9   0          1.17         47.62        13.32 o                         
   7   9   0       1500.15       1578.48        37.20 o                         
   9   9   0        269.19        276.65        18.73 o                         
  11   9   0        244.56        233.20        17.86 o                         
  13   9   0          2.28          9.73        12.74 o                         
  15   9   0         96.49        119.29        13.48 o                         
  17   9   0         90.55        126.64        18.64 o                         
  19   9   0         23.21          8.89        51.75 o                         
  21   9   0          2.11         41.19        47.98 o                         
  23   9   0         90.20         79.93        44.19 o                         
  25   9   0          3.48         -9.49        31.18 o                         
   0  10   0        128.75         94.73        28.83 o                         
   2  10   0        326.27        256.71        37.07 o                         
   4  10   0         27.79         -6.18        17.47 o                         
   6  10   0         78.28         84.71        15.73 o                         
   8  10   0        140.57        191.30        37.98 o                         
  10  10   0          1.98          3.13        14.50 o                         
  12  10   0          0.16         17.45        13.55 o                         
  14  10   0         33.94         25.89        15.18 o                         
  16  10   0        142.98        193.58        98.85 o                         
  18  10   0         32.38         45.31        90.61 o                         
  20  10   0         26.96         16.47        82.37 o                         
  22  10   0         42.77         90.61        74.14 o                         
   1  11   0        203.53        209.94        21.63 o                         
   3  11   0         27.94         43.41        18.25 o                         
   5  11   0          7.20          8.72        18.12 o                         
   7  11   0        594.31        648.13        69.76 o                         
   9  11   0         96.32        110.22        15.33 o                         
  11  11   0          0.47        -15.07        19.22 o                         
  13  11   0         98.27         71.52        63.87 o                         
  15  11   0         20.18        -12.36        86.49 o                         
  17  11   0         33.63         61.78        86.49 o                         
  19  11   0         10.25         32.95        74.14 o                         
  21  11   0          1.02         70.02        65.90 o                         
   0  12   0         25.06         45.31        23.67 o                         
   2  12   0         27.91         16.72        18.50 o                         
   4  12   0        147.79        109.85        17.86 o                         
   6  12   0          0.24         13.19        15.10 o                         
   8  12   0         50.58         59.09        15.26 o                         
  10  12   0          5.65        -12.36        86.49 o                         
  12  12   0          0.38        -31.77        50.41 o                         
  14  12   0          0.22          0.37        46.42 o                         
  16  12   0          0.92          0.00        74.14 o                         
  18  12   0          0.97        -24.71        61.78 o                         
  20  12   0          0.22        -41.19        49.42 o                         
   1  13   0         37.58         96.79        59.72 o                         
   3  13   0          5.87         23.96        47.99 o                         
   5  13   0        134.44        265.54        55.10 o                         
   7  13   0         57.73        144.15        74.14 o                         
   9  13   0          0.47        -12.62        45.07 o                         
  11  13   0          6.66         -7.57        44.51 o                         
  13  13   0          8.47        -40.46        40.46 o                         
  15  13   0         23.06         23.13        34.93 o                         
  17  13   0          3.94         45.31        53.54 o                         
   0  14   0         73.08        107.09        61.78 o                         
   2  14   0         19.14          8.24        40.77 o                         
   4  14   0         31.41         38.90        39.24 o                         
   6  14   0         74.77         94.73        57.66 o                         
   8  14   0         16.28         16.47        53.54 o                         
  10  14   0         12.61         24.71        45.31 o                         
  12  14   0          1.40        -28.83        41.19 o                         
   1  15   0          5.49         16.47        32.04 o                         
   3  15   0         28.30         57.66        32.04 o                         
   5  15   0          0.04        -16.47        41.19 o                         
   7  15   0         21.12          0.00        37.07 o                         
 -19   1   1         38.39         24.71        20.59 o                         
 -17   1   1         85.62         51.48        14.56 o                         
 -15   1   1          1.46          5.27         9.38 o                         
 -13   1   1       1175.75        949.84        20.36 o                         
 -11   1   1        952.19        893.64        21.31 o                         
  -9   1   1       1651.80       1467.52        23.48 o                         
  -7   1   1      60157.59      51341.95       559.43 o                         
  -5   1   1       6010.45       3772.17        60.90 o                         
  -3   1   1        513.92        398.79         8.67 o                         
  -1   1   1        529.59        817.48        11.75 o                         
   1   1   1       1254.61       2015.43        27.48 o                         
   3   1   1       4206.48       4787.54        61.33 o                         
   5   1   1         95.76        118.84         8.98 o                         
   7   1   1         33.97         48.05         7.15 o                         
   9   1   1       4184.89       4136.93        57.67 o                         
  11   1   1       2407.64       2519.46        42.72 o                         
  13   1   1        158.48        173.20        10.31 o                         
  15   1   1         21.83         20.52        13.60 o                         
  17   1   1       1271.47       1339.51        39.24 o                         
  19   1   1         32.36         63.52        22.65 o                         
  21   1   1        221.24        262.20        25.57 o                         
  23   1   1         10.42         19.79        14.29 o                         
  25   1   1         20.06         20.59        65.90 o                         
 -26   2   1          9.28        -28.83        61.78 o                         
 -24   2   1        151.88        172.98        82.37 o                         
 -22   2   1        383.13        292.43        82.37 o                         
 -20   2   1         70.86         94.73        24.71 o                         
 -18   2   1         31.59         37.07        20.59 o                         
 -16   2   1        159.95        164.27         9.94 o                         
 -14   2   1        649.87        707.43        19.03 o                         
 -12   2   1        147.43        168.87         8.65 o                         
 -10   2   1        147.59        148.01        21.75 o                         
  -8   2   1      11512.70      11593.50       142.11 o                         
  -6   2   1       1246.80        786.04        18.89 o                         
  -4   2   1      15327.03      16365.75       280.66 o                         
  -2   2   1       6812.08       7238.04        92.63 o                         
   0   2   1      20449.93      23598.68       258.23 o                         
   2   2   1      51985.18      44685.91       487.42 o                         
   4   2   1       3848.97       3007.52        37.12 o                         
   6   2   1       2292.19       2545.84        33.52 o                         
   8   2   1       2610.88       2647.56        40.03 o                         
  10   2   1       1416.65       1070.95        20.26 o                         
  12   2   1       3256.97       3406.55        43.24 o                         
  14   2   1       3096.00       2881.59        39.54 o                         
  16   2   1        691.49        798.52        22.29 o                         
  18   2   1          7.76        -16.47        19.42 o                         
  20   2   1        169.67        131.80        18.76 o                         
  22   2   1        228.04        276.31        27.27 o                         
  24   2   1         33.99        -37.07        70.02 o                         
  26   2   1          0.22        -37.07        57.66 o                         
  28   2   1          1.15         41.19        49.42 o                         
 -29   3   1         52.98        -16.47        45.31 o                         
 -27   3   1          5.03        -28.83        57.66 o                         
 -25   3   1          2.02          4.12        70.02 o                         
 -23   3   1          7.35         43.25        28.83 o                         
 -21   3   1         47.07         70.02        24.71 o                         
 -19   3   1       1684.10       1738.08        65.90 o                         
 -17   3   1         10.45         12.06        15.60 o                         
 -15   3   1        925.17        969.26        19.16 o                         
 -13   3   1       1019.75       1006.70        18.13 o                         
 -11   3   1       5705.17       5028.70        60.26 o                         
  -9   3   1       1524.75       1505.40        26.54 o                         
  -7   3   1        104.28        116.84        10.43 o                         
  -5   3   1       3619.92       3789.83        59.79 o                         
  -3   3   1       7326.06       8167.66        92.50 o                         
  -1   3   1       4608.50       6068.79        70.41 o                         
   1   3   1       8681.55       6883.74        79.03 o                         
   3   3   1      40713.48      37693.42       446.31 o                         
   5   3   1         46.08         55.64         7.41 o                         
   7   3   1         33.93         29.77        11.19 o                         
   9   3   1        274.26        348.69        10.31 o                         
  11   3   1       5642.80       4818.68        55.47 o                         
  13   3   1        795.39        606.00        15.47 o                         
  15   3   1       1619.67       1693.28        27.39 o                         
  17   3   1         45.46         80.31        14.27 o                         
  19   3   1        318.88        289.49        18.12 o                         
  21   3   1        196.99        246.89        19.60 o                         
  23   3   1        341.55        356.89        23.31 o                         
  25   3   1         40.19         28.83        65.90 o                         
  27   3   1          6.13         24.71        53.54 o                         
  29   3   1         12.54         32.95        41.19 o                         
 -30   4   1         31.47        -37.07        37.07 o                         
 -28   4   1         11.26         82.37        53.54 o                         
 -26   4   1         32.39         82.37        70.02 o                         
 -24   4   1        113.39         96.14        23.56 o                         
 -22   4   1         88.66         86.46        23.67 o                         
 -20   4   1        301.70        321.26        32.95 o                         
 -18   4   1        285.90        313.32        19.77 o                         
 -16   4   1        350.33        360.91        13.36 o                         
 -14   4   1       1524.88       1593.90        24.18 o                         
 -12   4   1          5.85         -2.33         7.77 o                         
 -10   4   1       2062.22       2025.56        34.06 o                         
  -8   4   1        883.50        905.09        25.09 o                         
  -6   4   1         13.11         17.10         8.68 o                         
  -4   4   1      10243.54      11663.92       142.87 o                         
  -2   4   1        110.32         99.67        11.89 o                         
   0   4   1        465.29        565.25        14.81 o                         
   2   4   1       6806.12       6915.37        87.13 o                         
   4   4   1        124.40        158.67        12.09 o                         
   6   4   1       2058.96       3057.45        51.86 o                         
   8   4   1        123.64        144.48         7.93 o                         
  10   4   1        854.65        910.36        18.16 o                         
  12   4   1       2936.07       3093.78        37.45 o                         
  14   4   1       1444.92       1413.56        24.55 o                         
  16   4   1        160.17        106.22        15.82 o                         
  18   4   1        287.17        348.31        20.28 o                         
  20   4   1          4.17         42.82        26.61 o                         
  22   4   1        206.97        241.66        18.05 o                         
  24   4   1        109.92        124.52        60.16 o                         
  26   4   1          0.31         15.65        65.90 o                         
  28   4   1         34.59        -32.95        41.19 o                         
 -29   5   1         27.39         98.85        45.31 o                         
 -27   5   1          1.31        -20.59        53.54 o                         
 -25   5   1         28.90         20.59        65.90 o                         
 -23   5   1         17.07        -19.42        19.42 o                         
 -21   5   1        114.48        133.19        27.51 o                         
 -19   5   1          3.84          2.47        13.71 o                         
 -17   5   1          9.87        -15.37        15.37 o                         
 -15   5   1        438.62        411.45        15.70 o                         
 -13   5   1         20.28         27.47         8.10 o                         
 -11   5   1       1202.52       1371.48        22.57 o                         
  -9   5   1         65.46         65.71         7.74 o                         
  -7   5   1          1.72         12.63         7.26 o                         
  -5   5   1        382.61        465.54        18.69 o                         
  -3   5   1         53.24         79.90        10.19 o                         
  -1   5   1        376.95        366.70        12.72 o                         
   1   5   1       1056.99       1300.13        22.94 o                         
   3   5   1       8838.72       9655.45       120.83 o                         
   5   5   1        172.40        196.08         9.80 o                         
   7   5   1       8451.08       6990.00        69.00 o                         
   9   5   1       1048.36        890.90        18.68 o                         
  11   5   1        104.71         84.76         8.95 o                         
  13   5   1        210.85        202.55        11.21 o                         
  15   5   1         40.48         46.65        11.72 o                         
  17   5   1        436.54        482.08        23.25 o                         
  19   5   1         18.17         34.07        14.18 o                         
  21   5   1         87.65         86.99        15.39 o                         
  23   5   1          3.31        -51.75        51.75 o                         
  25   5   1          2.95        -41.42        48.65 o                         
  27   5   1          1.03        -27.92        37.33 o                         
 -28   6   1         17.67        -20.59        41.19 o                         
 -26   6   1          2.32         37.07        57.66 o                         
 -24   6   1         61.12         14.78        55.40 o                         
 -22   6   1         30.08         43.82        22.92 o                         
 -20   6   1         40.66         64.98        25.56 o                         
 -18   6   1         39.62         95.56        24.71 o                         
 -16   6   1         92.34         76.06        13.67 o                         
 -14   6   1        163.75        170.35        12.48 o                         
 -12   6   1        225.25        198.57        10.16 o                         
 -10   6   1        710.38        642.79        16.35 o                         
  -8   6   1        156.82        137.05         8.71 o                         
  -6   6   1        252.27        236.38         9.34 o                         
  -4   6   1       3177.45       2926.29        35.40 o                         
  -2   6   1        329.78        326.54        12.03 o                         
   0   6   1        390.48        329.52        12.16 o                         
   2   6   1       1947.47       1376.28        22.38 o                         
   4   6   1       1431.88       1091.33        18.12 o                         
   6   6   1       1609.63       2051.15        26.35 o                         
   8   6   1       2923.91       3280.82        37.59 o                         
  10   6   1        689.57        712.58        16.81 o                         
  12   6   1        431.48        476.40        21.40 o                         
  14   6   1          1.58         -6.08        13.32 o                         
  16   6   1        254.75        270.55        19.57 o                         
  18   6   1         31.77         27.57        17.07 o                         
  20   6   1         21.30         17.26        26.03 o                         
  22   6   1          0.02        -19.19        57.14 o                         
  24   6   1         13.37         37.81        54.10 o                         
  26   6   1          0.42         -8.66        45.31 o                         
 -27   7   1          4.35          8.24        45.31 o                         
 -25   7   1          0.24        -22.27        44.19 o                         
 -23   7   1          8.56         23.66        55.40 o                         
 -21   7   1          9.79         18.33        25.85 o                         
 -19   7   1          4.62         18.98        15.33 o                         
 -17   7   1          5.02          2.06        13.45 o                         
 -15   7   1        147.20        175.50        13.09 o                         
 -13   7   1        873.19       1059.28        24.95 o                         
 -11   7   1        174.33        181.88        12.09 o                         
  -9   7   1        258.94        252.91        11.63 o                         
  -7   7   1         78.46         64.52        11.77 o                         
  -5   7   1        230.42        229.58        10.23 o                         
  -3   7   1         84.38         82.73         8.91 o                         
  -1   7   1        582.83        573.26        17.37 o                         
   1   7   1        252.18        232.27        11.36 o                         
   3   7   1        207.06        179.21        10.83 o                         
   5   7   1       2120.72       2517.14        33.49 o                         
   7   7   1        367.60        447.46        16.66 o                         
   9   7   1        181.39        220.73        13.25 o                         
  11   7   1         22.63         46.68        13.32 o                         
  13   7   1         64.78         76.87        14.26 o                         
  15   7   1         40.87         36.32        14.05 o                         
  17   7   1         38.38         19.62        13.02 o                         
  19   7   1        125.19        144.09        14.56 o                         
  21   7   1         30.96         47.13        60.16 o                         
  23   7   1         62.39        132.62        67.96 o                         
  25   7   1         10.78         -5.77        49.42 o                         
  27   7   1         16.27        -32.95        32.95 o                         
 -26   8   1         32.68         56.93        51.48 o                         
 -24   8   1        105.97         34.41        43.41 o                         
 -22   8   1          5.19         32.00        55.40 o                         
 -20   8   1         98.99        114.31        35.68 o                         
 -18   8   1          8.82        -10.37        22.63 o                         
 -16   8   1          8.17          2.48        12.63 o                         
 -14   8   1        470.69        436.76        27.99 o                         
 -12   8   1       1296.23       1353.83        48.15 o                         
 -10   8   1         49.74         51.27        10.99 o                         
  -8   8   1         81.64         94.96        13.87 o                         
  -6   8   1       1057.36       1170.78        24.71 o                         
  -4   8   1        347.59        405.06        13.22 o                         
  -2   8   1         12.57        -15.16        15.16 o                         
   0   8   1       1492.35       1416.73        30.24 o                         
   2   8   1         26.95         50.56        12.81 o                         
   4   8   1       2296.56       2084.62        37.39 o                         
   6   8   1       1692.93       1697.52        40.62 o                         
   8   8   1        788.63        823.77        24.02 o                         
  10   8   1        217.74        300.65        17.24 o                         
  12   8   1        585.97        744.99        24.58 o                         
  14   8   1        279.37        271.26        16.41 o                         
  16   8   1         87.65         76.37        19.62 o                         
  18   8   1        251.09        295.32        16.07 o                         
  20   8   1          8.54        -43.76        67.96 o                         
  22   8   1         24.22         -1.67        51.04 o                         
  24   8   1          1.04         17.27        41.79 o                         
 -25   9   1         16.62        -19.34        41.19 o                         
 -23   9   1         38.70          4.94        41.12 o                         
 -21   9   1         46.03         81.93        51.04 o                         
 -19   9   1         85.30        101.32        59.72 o                         
 -17   9   1         63.82         87.59        28.41 o                         
 -15   9   1          0.11          3.71        12.72 o                         
 -13   9   1         88.84         77.11        25.24 o                         
 -11   9   1         23.97         21.97        18.77 o                         
  -9   9   1        791.33        715.07        39.20 o                         
  -7   9   1          0.26          4.38        13.53 o                         
  -5   9   1        892.11        935.62        36.32 o                         
  -3   9   1       1778.48       1950.68        52.42 o                         
  -1   9   1        218.37        238.88        21.70 o                         
   1   9   1        471.30        453.39        26.21 o                         
   3   9   1         11.45         42.47        13.32 o                         
   5   9   1         91.39        100.04        14.94 o                         
   7   9   1         70.68         58.69        14.94 o                         
   9   9   1        133.47        149.92        17.34 o                         
  11   9   1         10.73          6.99        12.48 o                         
  13   9   1          0.01         -0.37        13.63 o                         
  15   9   1          3.97        -15.24        15.24 o                         
  17   9   1        313.84        244.72        27.91 o                         
  19   9   1         11.24         -3.47        51.75 o                         
  21   9   1          0.54        -43.76        44.19 o                         
  23   9   1         27.15         11.62        38.04 o                         
 -24  10   1         86.28         86.49        57.66 o                         
 -22  10   1         97.12         58.40        38.04 o                         
 -20  10   1          0.44        -53.54        74.14 o                         
 -18  10   1         10.54         37.07        90.61 o                         
 -16  10   1        101.20        142.81        32.69 o                         
 -14  10   1        574.60        523.63        85.44 o                         
 -12  10   1        305.62        319.75        51.74 o                         
 -10  10   1          7.55        -13.00        13.00 o                         
  -8  10   1        141.74        178.84        17.34 o                         
  -6  10   1       1136.90       1272.71        42.15 o                         
  -4  10   1       6721.61       6812.28       136.88 o                         
  -2  10   1       1587.53       1470.38        46.60 o                         
   0  10   1       1210.69       1327.23        63.84 o                         
   2  10   1        454.51        457.17        27.55 o                         
   4  10   1         36.21         72.58        14.93 o                         
   6  10   1        825.09        994.00        30.73 o                         
   8  10   1        287.09        269.91        32.35 o                         
  10  10   1        502.00        634.43        56.03 o                         
  12  10   1        151.99        180.91        25.50 o                         
  14  10   1        535.25        435.60        21.74 o                         
  16  10   1        433.13        564.26       123.56 o                         
  18  10   1        216.91        238.88       102.97 o                         
  20  10   1          3.30        -16.47        78.25 o                         
  22  10   1          6.17         32.95        65.90 o                         
 -21  11   1         43.21         61.78        61.78 o                         
 -19  11   1         80.59         65.90        78.25 o                         
 -17  11   1         16.53         19.48        53.35 o                         
 -15  11   1          5.29         35.26        59.65 o                         
 -13  11   1        260.21        293.86        69.56 o                         
 -11  11   1         88.92         84.49        19.16 o                         
  -9  11   1         38.13         27.45        14.69 o                         
  -7  11   1         95.30         79.28        18.77 o                         
  -5  11   1       1585.07       1621.16        42.03 o                         
  -3  11   1       3158.57       3092.11       172.69 o                         
  -1  11   1          8.33         21.90        23.40 o                         
   1  11   1        327.45        379.93        42.80 o                         
   3  11   1        122.55        119.03        19.19 o                         
   5  11   1        585.02        529.91        29.01 o                         
   7  11   1         49.10         80.57        15.73 o                         
   9  11   1        402.02        381.47        24.97 o                         
  11  11   1        162.27        171.17        17.31 o                         
  13  11   1         24.73         45.31        90.61 o                         
  15  11   1         32.93         86.49        90.61 o                         
  17  11   1        327.41        448.93       102.97 o                         
  19  11   1         11.81        -37.07        70.02 o                         
  21  11   1          0.66        -12.36        53.54 o                         
 -20  12   1          8.92         12.36        53.54 o                         
 -18  12   1         56.07         86.49        70.02 o                         
 -16  12   1         10.43        -12.36        70.02 o                         
 -14  12   1          0.59        -70.02        70.02 o                         
 -12  12   1          2.27         20.59        78.25 o                         
 -10  12   1        191.54        125.62        84.43 o                         
  -8  12   1         78.15         90.03        15.23 o                         
  -6  12   1          6.21         17.12        17.65 o                         
  -4  12   1        360.44        413.74        24.33 o                         
  -2  12   1        260.80        274.65        21.83 o                         
   0  12   1         21.03        -10.31        26.16 o                         
   2  12   1        272.77        328.37        32.70 o                         
   4  12   1        189.12        190.08        21.05 o                         
   6  12   1         63.14         54.28        43.51 o                         
   8  12   1          0.92        -20.59        70.02 o                         
  10  12   1        229.70        202.42        59.22 o                         
  12  12   1        104.91         48.53        52.42 o                         
  14  12   1         50.08         61.78        78.25 o                         
  16  12   1          4.39         65.90        70.02 o                         
  18  12   1         11.19        -57.66        57.66 o                         
 -17  13   1          1.01          4.12        53.54 o                         
 -15  13   1         37.37         15.89        39.54 o                         
 -13  13   1         10.25         28.57        45.52 o                         
 -11  13   1         22.89          7.47        55.60 o                         
  -9  13   1          2.15         -7.11        47.46 o                         
  -7  13   1         56.00         57.73        40.28 o                         
  -5  13   1         60.94         50.15        57.66 o                         
  -3  13   1        140.89        135.25        53.82 o                         
  -1  13   1         20.02         61.05        49.25 o                         
   1  13   1          1.23         27.71        47.99 o                         
   3  13   1        134.41        122.35        49.25 o                         
   5  13   1          0.13        -16.47        70.02 o                         
   7  13   1          6.83        -45.31        65.90 o                         
   9  13   1         16.72         61.78        61.78 o                         
  11  13   1         28.54        -28.83        57.66 o                         
  13  13   1          4.96         32.63        36.53 o                         
  15  13   1          0.42          8.24        61.78 o                         
 -12  14   1         13.96        -33.40        33.40 o                         
 -10  14   1          1.17          7.29        41.19 o                         
  -8  14   1          7.76        -28.83        53.54 o                         
  -6  14   1         64.23         72.08        43.25 o                         
  -4  14   1        136.73        202.63        46.60 o                         
  -2  14   1         70.40         39.13        43.69 o                         
   0  14   1         32.47         33.56        39.24 o                         
   2  14   1         24.25         10.46        37.53 o                         
   4  14   1         25.73         24.71        57.66 o                         
   6  14   1         15.06          8.24        53.54 o                         
   8  14   1         20.85         49.42        53.54 o                         
  10  14   1         27.41         53.54        49.42 o                         
  -9  15   1         11.56          4.12        32.95 o                         
  -7  15   1          8.09         12.36        37.07 o                         
  -5  15   1         25.30          6.47        30.48 o                         
  -3  15   1          6.39        -26.77        30.89 o                         
  -1  15   1          3.31        -20.20        35.01 o                         
   1  15   1         34.42         25.50        30.48 o                         
   3  15   1         53.97         86.49        45.31 o                         
   5  15   1          5.48          0.00        41.19 o                         
   7  15   1         21.64         53.54        41.19 o                         
 -16   0   2       2932.57       2606.73        60.95 o                         
 -14   0   2        569.61        485.67        19.39 o                         
 -12   0   2       6193.42       5263.36        91.01 o                         
 -10   0   2      11419.59       9922.23       160.58 o                         
  -8   0   2     390882.22     404313.44      8034.04 o                         
  -6   0   2      14952.23      12777.35       202.20 o                         
  -4   0   2       1363.36        848.35        39.78 o                         
  -2   0   2       1006.54        874.81        26.65 o                         
   0   0   2      20118.57      18199.63       282.49 o                         
   2   0   2      82793.20      90385.73      1390.93 o                         
   4   0   2      25861.05      21357.07       332.81 o                         
   6   0   2       8627.12       7764.87       151.16 o                         
   8   0   2        263.55        335.99        23.30 o                         
  10   0   2        192.27        270.11        15.43 o                         
  12   0   2       2686.45       2489.33        51.50 o                         
  14   0   2       8824.05       8659.75       172.39 o                         
  16   0   2       1534.14       1486.84        57.66 o                         
  18   0   2       1461.71       1873.99        70.02 o                         
  20   0   2          1.07         16.47        24.71 o                         
  22   0   2        120.20        144.15        24.71 o                         
 -19   1   2        101.08         65.90        24.71 o                         
 -17   1   2        220.93        234.42        15.73 o                         
 -15   1   2         29.89         30.23        10.36 o                         
 -13   1   2        160.25        128.27        15.30 o                         
 -11   1   2        868.55        839.54        24.02 o                         
  -9   1   2       1728.76       1597.03        28.24 o                         
  -7   1   2     249061.36     232465.03      2790.18 o                         
  -5   1   2      50209.10      44367.41       484.32 o                         
  -3   1   2        931.05        682.67        17.37 o                         
  -1   1   2        830.89        757.80        14.50 o                         
   1   1   2       1808.76       2107.85        27.29 o                         
   3   1   2       3841.30       4578.77        60.47 o                         
   5   1   2       1212.95       1206.37        23.66 o                         
   7   1   2        171.33        165.91        10.33 o                         
   9   1   2         53.31         42.61         8.48 o                         
  11   1   2         47.30         36.59         8.14 o                         
  13   1   2       3802.58       3933.11        50.57 o                         
  15   1   2       2616.05       2847.01        53.50 o                         
  17   1   2        186.51        168.87        35.01 o                         
  19   1   2         63.63         55.60        17.47 o                         
  21   1   2          0.80          2.85        15.46 o                         
  23   1   2          8.80         19.59        17.24 o                         
  25   1   2         35.63        -24.71        61.78 o                         
 -26   2   2         29.70         78.25        65.90 o                         
 -24   2   2         15.04         28.83        74.14 o                         
 -22   2   2         61.24         45.31        24.71 o                         
 -20   2   2          3.17          4.12        24.71 o                         
 -18   2   2       1103.83       1132.63        53.54 o                         
 -16   2   2        898.16       1009.37        21.64 o                         
 -14   2   2        626.40        638.78        16.62 o                         
 -12   2   2        328.63        354.79        11.56 o                         
 -10   2   2       9534.47       9747.19       136.99 o                         
  -8   2   2      21706.32      21576.93       258.61 o                         
  -6   2   2       8897.93      10400.29       121.67 o                         
  -4   2   2      12203.68      11465.21       174.33 o                         
  -2   2   2       7063.83       5763.81        73.32 o                         
   0   2   2       1760.92       1328.78        22.88 o                         
   2   2   2         53.00         49.50         8.54 o                         
   4   2   2      10517.38       9877.96       124.43 o                         
   6   2   2      11853.39      10754.98       136.54 o                         
   8   2   2        176.55        256.88        13.03 o                         
  10   2   2       1350.88        850.10        19.76 o                         
  12   2   2        165.38        180.77        10.47 o                         
  14   2   2         72.50         62.63         9.42 o                         
  16   2   2        315.90        338.99        16.95 o                         
  18   2   2         42.25         38.19        15.82 o                         
  20   2   2         56.37         28.76        16.84 o                         
  22   2   2         37.02         37.55        18.43 o                         
  24   2   2         43.53        141.72        60.95 o                         
  26   2   2         21.58         65.90        57.66 o                         
  28   2   2         28.14         32.95        45.31 o                         
 -29   3   2          3.77         -8.24        45.31 o                         
 -27   3   2         18.08         41.19        57.66 o                         
 -25   3   2         32.53         27.80        23.44 o                         
 -23   3   2          0.04          1.03        47.36 o                         
 -21   3   2          2.94         16.47        24.71 o                         
 -19   3   2         23.31         70.02        24.71 o                         
 -17   3   2        969.75       1210.76        27.05 o                         
 -15   3   2         15.43         32.66         9.75 o                         
 -13   3   2        588.44        472.42        13.57 o                         
 -11   3   2       1374.02       1168.66        28.09 o                         
  -9   3   2         21.11         27.21        12.09 o                         
  -7   3   2       1449.39       1087.34        30.92 o                         
  -5   3   2       1851.56       1857.78        34.83 o                         
  -3   3   2        146.67        141.27         8.78 o                         
  -1   3   2       1583.50       1232.82        42.78 o                         
   1   3   2       4712.32       4595.90        55.23 o                         
   3   3   2       2215.28       1688.92        29.67 o                         
   5   3   2        469.75        452.63        17.83 o                         
   7   3   2        324.38        287.50        18.12 o                         
   9   3   2         35.42         74.55         7.33 o                         
  11   3   2          7.36         18.79         8.60 o                         
  13   3   2        590.27        563.57        16.06 o                         
  15   3   2         60.21         56.80        12.55 o                         
  17   3   2          0.24          8.96        12.55 o                         
  19   3   2         28.74         16.98        13.88 o                         
  21   3   2          1.66         16.29        26.25 o                         
  23   3   2        166.76        188.43        67.03 o                         
  25   3   2         55.92         75.25        52.42 o                         
  27   3   2          9.43         12.36        49.42 o                         
 -30   4   2          4.37          0.00        37.07 o                         
 -28   4   2          1.71        -49.42        49.42 o                         
 -26   4   2          7.07        -24.71        61.78 o                         
 -24   4   2          3.95        -18.80        51.48 o                         
 -22   4   2         18.97        -15.65        23.56 o                         
 -20   4   2         30.91         30.33        24.71 o                         
 -18   4   2          0.75          9.06        13.71 o                         
 -16   4   2        445.66        443.87        21.70 o                         
 -14   4   2       1305.35       1305.86        26.67 o                         
 -12   4   2         33.71         51.91         8.91 o                         
 -10   4   2         80.00         62.89        12.75 o                         
  -8   4   2       1526.32       1633.96        33.74 o                         
  -6   4   2        114.33        113.95        13.28 o                         
  -4   4   2        817.11        852.94        24.02 o                         
  -2   4   2      11777.28      10418.64       118.19 o                         
   0   4   2         18.21          7.48         7.89 o                         
   2   4   2       3204.88       2682.35        36.16 o                         
   4   4   2       8408.16       8762.64       125.30 o                         
   6   4   2       1720.68       1449.80        22.82 o                         
   8   4   2       1825.50       1807.70        28.41 o                         
  10   4   2        892.85       1013.18        21.14 o                         
  12   4   2        153.41        156.02        12.05 o                         
  14   4   2        550.52        531.20        36.89 o                         
  16   4   2          6.94         22.65        18.53 o                         
  18   4   2         45.62         28.83        24.71 o                         
  20   4   2        362.60        409.29        38.46 o                         
  22   4   2          1.76         -2.90        19.86 o                         
  24   4   2        167.57         50.53        59.72 o                         
  26   4   2         94.94         95.42        48.65 o                         
  28   4   2          7.97        -37.07        37.07 o                         
 -29   5   2          3.83        -12.36        41.19 o                         
 -27   5   2          0.01        -53.54        53.54 o                         
 -25   5   2          0.18         32.95        70.02 o                         
 -23   5   2         14.43         55.85        23.56 o                         
 -21   5   2          7.83         32.62        14.07 o                         
 -19   5   2         50.15         78.10        16.76 o                         
 -17   5   2         32.33         25.54        13.71 o                         
 -15   5   2         43.08         61.37        30.89 o                         
 -13   5   2        361.99        393.08        14.67 o                         
 -11   5   2       3244.48       3582.03        42.62 o                         
  -9   5   2        276.92        253.66         9.58 o                         
  -7   5   2         68.10         89.00        10.36 o                         
  -5   5   2       3559.47       3716.67        60.52 o                         
  -3   5   2       1688.26       1571.49        32.68 o                         
  -1   5   2      11530.05      12694.26       158.55 o                         
   1   5   2       5342.11       6228.42        74.58 o                         
   3   5   2      14973.08      15311.99       172.30 o                         
   5   5   2       4422.69       3791.76        46.51 o                         
   7   5   2        155.66        148.43         8.84 o                         
   9   5   2        140.53        122.66         9.59 o                         
  11   5   2       1042.80       1067.15        19.28 o                         
  13   5   2        193.78        237.08        19.10 o                         
  15   5   2         19.99         28.93        18.40 o                         
  17   5   2          0.99         11.31        24.99 o                         
  19   5   2         36.82         47.10        15.37 o                         
  21   5   2        121.79        125.17        15.42 o                         
  23   5   2         71.08         53.45        58.60 o                         
  25   5   2        195.66        156.29        51.04 o                         
  27   5   2         33.00         22.18        37.07 o                         
 -28   6   2          5.78         24.71        45.31 o                         
 -26   6   2          3.75         24.71        61.78 o                         
 -24   6   2         10.15          0.00        65.90 o                         
 -22   6   2         33.04         26.00        22.00 o                         
 -20   6   2         62.02         73.77        16.16 o                         
 -18   6   2        810.64        951.88        34.59 o                         
 -16   6   2        184.17        203.40        18.76 o                         
 -14   6   2         17.00          5.77        13.71 o                         
 -12   6   2        543.92        609.76        17.37 o                         
 -10   6   2       3353.38       3582.38        46.65 o                         
  -8   6   2        562.73        464.16        11.50 o                         
  -6   6   2       1710.38       1492.54        22.57 o                         
  -4   6   2       5001.43       5302.05        57.69 o                         
  -2   6   2       1601.19       1687.75        29.97 o                         
   0   6   2        179.28        260.32        10.87 o                         
   2   6   2       1123.70       1119.22        19.69 o                         
   4   6   2       1400.81       1771.35        24.10 o                         
   6   6   2       1353.72       1107.35        19.41 o                         
   8   6   2         25.88         11.99         7.63 o                         
  10   6   2         42.70         47.99         7.91 o                         
  12   6   2        139.51        139.77        13.32 o                         
  14   6   2        238.59        303.04        15.98 o                         
  16   6   2          9.22         10.94        13.86 o                         
  18   6   2        118.11        141.18        17.95 o                         
  20   6   2         82.75        103.21        15.36 o                         
  22   6   2          0.25         21.74        60.16 o                         
  24   6   2        111.16         71.43        51.75 o                         
  26   6   2         93.26         85.21        90.61 o                         
 -27   7   2         10.19          0.00        45.31 o                         
 -25   7   2          0.18         38.76        72.08 o                         
 -23   7   2         58.33         57.87        56.31 o                         
 -21   7   2         54.72         47.36        16.15 o                         
 -19   7   2        455.71        434.52        21.68 o                         
 -17   7   2        445.98        423.37        22.76 o                         
 -15   7   2         67.62         71.48        15.82 o                         
 -13   7   2        486.51        494.67        35.01 o                         
 -11   7   2        329.92        363.93        14.19 o                         
  -9   7   2       1460.68       1745.24        27.69 o                         
  -7   7   2        561.52        512.08        20.98 o                         
  -5   7   2       3098.49       3790.69        44.42 o                         
  -3   7   2       3391.11       3430.20        49.37 o                         
  -1   7   2       1646.10       1628.57        28.74 o                         
   1   7   2         28.41         40.84        11.57 o                         
   3   7   2       1849.90       1774.07        31.07 o                         
   5   7   2        475.02        622.17        16.18 o                         
   7   7   2       1815.39       2186.86        33.14 o                         
   9   7   2        169.07        201.96        14.48 o                         
  11   7   2        497.16        458.61        18.69 o                         
  13   7   2        272.30        273.63        16.83 o                         
  15   7   2         35.36         21.11        12.97 o                         
  17   7   2          3.27        -12.30        12.30 o                         
  19   7   2        275.03        293.54        19.69 o                         
  21   7   2         92.91         -5.73        57.14 o                         
  23   7   2          0.55        -49.42        49.42 o                         
  25   7   2         97.90         97.20        41.12 o                         
 -26   8   2          3.99        -25.54        35.62 o                         
 -24   8   2         14.24         -5.85        44.51 o                         
 -22   8   2         21.84         87.65        55.40 o                         
 -20   8   2          5.17          6.25        19.60 o                         
 -18   8   2        198.15        184.95        28.12 o                         
 -16   8   2        323.18        223.20        52.80 o                         
 -14   8   2          3.02         36.69        18.53 o                         
 -12   8   2        675.60        718.05        21.55 o                         
 -10   8   2         72.65         69.49        13.32 o                         
  -8   8   2       1647.90       1793.40        44.24 o                         
  -6   8   2         20.83          3.27        10.13 o                         
  -4   8   2        254.73        219.47        15.77 o                         
  -2   8   2        275.20        308.51        15.70 o                         
   0   8   2       1956.65       1914.16        32.46 o                         
   2   8   2          0.01         -7.06         9.36 o                         
   4   8   2       1389.83       1512.27        35.46 o                         
   6   8   2          1.85         17.39        10.79 o                         
   8   8   2         61.01         88.88        12.35 o                         
  10   8   2         25.40         23.10        12.35 o                         
  12   8   2          0.13         -8.86        12.35 o                         
  14   8   2         30.48         29.71        12.69 o                         
  16   8   2        133.13        164.39        14.81 o                         
  18   8   2         10.64         24.12        57.90 o                         
  20   8   2        126.04         50.01        57.90 o                         
  22   8   2         13.46         54.72        49.42 o                         
  24   8   2          8.24        -13.39        38.04 o                         
 -25   9   2          3.44          5.11        59.72 o                         
 -23   9   2         36.59         49.67        47.36 o                         
 -21   9   2         56.33         13.04        50.27 o                         
 -19   9   2          1.00        -18.11        42.27 o                         
 -17   9   2          9.59         12.79        13.87 o                         
 -15   9   2        321.60        417.24        56.48 o                         
 -13   9   2        287.40        406.06        89.88 o                         
 -11   9   2        734.95        918.67        31.11 o                         
  -9   9   2        758.46        794.65        27.24 o                         
  -7   9   2        683.81        712.59        25.29 o                         
  -5   9   2        144.25        109.50        18.76 o                         
  -3   9   2        806.58        752.55        33.40 o                         
  -1   9   2       1608.67       1730.79        72.08 o                         
   1   9   2        478.69        529.14        21.14 o                         
   3   9   2       1175.17       1402.75        34.82 o                         
   5   9   2        582.82        625.00        38.10 o                         
   7   9   2        239.66        217.51        18.73 o                         
   9   9   2         94.93         93.20        13.49 o                         
  11   9   2        646.52        778.78        23.47 o                         
  13   9   2          8.51         27.01        12.69 o                         
  15   9   2        500.54        513.30        19.15 o                         
  17   9   2         18.19         24.71        98.85 o                         
  19   9   2         20.17        -17.70        49.25 o                         
  21   9   2         12.96         -9.78        42.38 o                         
  23   9   2          4.22        -20.08        43.25 o                         
 -24  10   2          8.43         26.14        31.18 o                         
 -22  10   2          3.69         17.33        40.38 o                         
 -20  10   2         18.99          4.50        44.19 o                         
 -18  10   2         21.68         -3.69        55.10 o                         
 -16  10   2          4.44         14.05        56.73 o                         
 -14  10   2          0.69         26.72        62.16 o                         
 -12  10   2         51.66         28.28        34.82 o                         
 -10  10   2        136.27         54.95        14.43 o                         
  -8  10   2         33.56         23.68        18.53 o                         
  -6  10   2        186.55        187.63        20.59 o                         
  -4  10   2          0.21        -17.47        17.47 o                         
  -2  10   2        276.78        294.61        23.30 o                         
   0  10   2         88.97         91.16        20.39 o                         
   2  10   2          0.19         26.08        14.89 o                         
   4  10   2         46.03         59.83        15.73 o                         
   6  10   2        107.01        148.68        16.96 o                         
   8  10   2        299.88        260.59        19.18 o                         
  10  10   2         85.57        107.83        16.09 o                         
  12  10   2         45.78         53.65        14.76 o                         
  14  10   2         90.74         90.61       102.97 o                         
  16  10   2          7.21         28.83        94.73 o                         
  18  10   2         10.80         32.95        86.49 o                         
  20  10   2          2.04        -12.36        74.14 o                         
  22  10   2          0.02         -8.24        57.66 o                         
 -21  11   2          3.75         16.47        61.78 o                         
 -19  11   2          6.05         -8.49        46.32 o                         
 -17  11   2         30.50         50.29        55.10 o                         
 -15  11   2         49.80        -22.65        58.25 o                         
 -13  11   2         14.67         24.71        59.65 o                         
 -11  11   2        104.94         83.60        23.60 o                         
  -9  11   2         11.89        -18.03        20.44 o                         
  -7  11   2         38.94         47.70        24.13 o                         
  -5  11   2         55.85         63.45        17.46 o                         
  -3  11   2         21.40          7.47        20.26 o                         
  -1  11   2        481.35        540.36        28.93 o                         
   1  11   2         43.92         60.54        17.72 o                         
   3  11   2        100.24        105.61        19.84 o                         
   5  11   2        232.38        319.72        34.48 o                         
   7  11   2        223.98        181.46        28.53 o                         
   9  11   2          0.93        -19.62        19.62 o                         
  11  11   2         52.38        -61.78        86.49 o                         
  13  11   2        123.54        247.12       102.97 o                         
  15  11   2          7.99          8.24        82.37 o                         
  17  11   2          4.13        -65.90        74.14 o                         
  19  11   2         13.75        -28.83        65.90 o                         
 -20  12   2          3.34         37.07        53.54 o                         
 -18  12   2          2.96         28.83        65.90 o                         
 -16  12   2         12.60         62.02        50.90 o                         
 -14  12   2          0.09        -22.08        63.84 o                         
 -12  12   2        237.76        180.39       148.27 o                         
 -10  12   2         16.60         53.29        46.79 o                         
  -8  12   2         19.50          7.67        21.24 o                         
  -6  12   2         62.60         52.97        16.53 o                         
  -4  12   2         28.14         44.37        17.24 o                         
  -2  12   2         28.18         24.01        15.92 o                         
   0  12   2         51.12         75.77        25.09 o                         
   2  12   2         24.46         26.77        36.40 o                         
   4  12   2         57.14         57.39        23.23 o                         
   6  12   2         42.43         47.46        32.54 o                         
   8  12   2          1.42         12.36        70.02 o                         
  10  12   2          2.78         32.95        61.78 o                         
  12  12   2         22.46        -20.59        74.14 o                         
  14  12   2          0.56        -65.90        65.90 o                         
  16  12   2          9.97        -61.78        61.78 o                         
 -17  13   2          4.91        -22.75        41.19 o                         
 -15  13   2          5.47         22.36        45.31 o                         
 -13  13   2         40.60         64.30        44.51 o                         
 -11  13   2          2.09         41.19        70.02 o                         
  -9  13   2         74.10         88.83        39.86 o                         
  -7  13   2          3.25         36.82        40.28 o                         
  -5  13   2          1.68         11.85        39.58 o                         
  -3  13   2        204.10        224.71        63.84 o                         
  -1  13   2        101.46        169.20        63.84 o                         
   1  13   2         12.98          8.24        46.60 o                         
   3  13   2         38.65         53.54        70.02 o                         
   5  13   2         20.30         61.78        70.02 o                         
   7  13   2         53.46         65.90        65.90 o                         
   9  13   2         14.27         65.90        57.66 o                         
 -14  14   2         10.15         -0.59        29.65 o                         
 -12  14   2         24.58         57.03        37.53 o                         
 -10  14   2          0.40          7.29        37.53 o                         
  -8  14   2         19.82         58.61        31.81 o                         
  -6  14   2          0.80        -39.24        39.24 o                         
  -4  14   2         29.97         59.65        42.15 o                         
  -2  14   2         49.06         28.22        39.24 o                         
   0  14   2          3.93        -23.13        37.53 o                         
   2  14   2         11.65          0.00        57.66 o                         
   4  14   2          1.19         41.19        53.54 o                         
   6  14   2         19.95         -4.12        49.42 o                         
   8  14   2         29.79         24.71        49.42 o                         
  10  14   2          2.34         12.36        37.07 o                         
  -9  15   2         11.98         65.90        37.07 o                         
  -7  15   2          0.84        -10.30        30.89 o                         
  -5  15   2          5.65          0.43        27.55 o                         
  -3  15   2          9.83         12.36        30.48 o                         
  -1  15   2         34.66         89.11        31.64 o                         
   1  15   2          4.96         20.59        45.31 o                         
   3  15   2         13.08          8.24        41.19 o                         
   5  15   2         28.22         32.95        41.19 o                         
 -21   1   3        104.49        140.03        28.83 o                         
 -19   1   3          8.68        -20.59        20.59 o                         
 -17   1   3         12.56          8.24        10.91 o                         
 -15   1   3      10249.07      10023.89       119.09 o                         
 -13   1   3         24.39         39.39         8.22 o                         
 -11   1   3        988.28        987.57        31.65 o                         
  -9   1   3       2338.32       1632.29        28.69 o                         
  -7   1   3       2378.85       2106.81        30.08 o                         
  -5   1   3      35920.54      32683.40       393.77 o                         
  -3   1   3       5312.59       4614.33        55.12 o                         
  -1   1   3       4678.88       4262.47        53.11 o                         
   1   1   3      12240.67      11794.49       132.35 o                         
   3   1   3       3149.66       4030.67        55.49 o                         
   5   1   3       2893.26       2301.92        36.70 o                         
   7   1   3        242.61        220.80        15.88 o                         
   9   1   3       7646.58       6828.83        75.16 o                         
  11   1   3          5.19         -2.48         8.02 o                         
  13   1   3         27.91         14.48        12.56 o                         
  15   1   3        124.41        103.13        17.47 o                         
  17   1   3        310.17        320.27        23.30 o                         
  19   1   3          3.88        -21.72        21.72 o                         
  21   1   3         24.25         -2.67        14.86 o                         
  23   1   3         42.26        151.57        61.68 o                         
  25   1   3         17.81        -10.71        47.98 o                         
 -24   2   3          0.16        -22.65        23.44 o                         
 -22   2   3          1.49        -24.71        24.71 o                         
 -20   2   3          4.82         -8.24        24.71 o                         
 -18   2   3         28.83         29.65        14.42 o                         
 -16   2   3       1505.26       1510.03        25.40 o                         
 -14   2   3       3765.22       3448.64        44.63 o                         
 -12   2   3        471.45        422.99        13.35 o                         
 -10   2   3        196.37        157.27        14.19 o                         
  -8   2   3        493.81        448.54        18.31 o                         
  -6   2   3      13229.44      13111.84       161.77 o                         
  -4   2   3         17.44         21.22         9.25 o                         
  -2   2   3       4292.77       3903.72        47.44 o                         
   0   2   3        261.73        315.22         9.66 o                         
   2   2   3      11366.24       9664.49       122.90 o                         
   4   2   3       8552.45      10061.72       127.98 o                         
   6   2   3         28.20         20.65        10.10 o                         
   8   2   3        439.23        403.24        11.86 o                         
  10   2   3        516.07        671.80        18.46 o                         
  12   2   3         12.04         -4.52         8.44 o                         
  14   2   3        259.69        334.03        18.12 o                         
  16   2   3         76.13         35.01        17.47 o                         
  18   2   3          7.48          8.24        28.83 o                         
  20   2   3          3.36         -3.94        19.08 o                         
  22   2   3         37.76         30.80        16.81 o                         
  24   2   3         28.56        112.38        57.90 o                         
  26   2   3         83.41        163.10        47.98 o                         
 -29   3   3         25.47          0.00        49.42 o                         
 -27   3   3         83.11         82.37        65.90 o                         
 -25   3   3          0.44         -0.49        76.20 o                         
 -23   3   3        120.33        176.29        53.54 o                         
 -21   3   3        100.52        123.56        28.83 o                         
 -19   3   3         87.42         95.15        16.76 o                         
 -17   3   3        268.41        296.37        14.92 o                         
 -15   3   3        885.59        879.73        19.45 o                         
 -13   3   3        837.91        940.43        20.98 o                         
 -11   3   3        344.50        359.60        12.78 o                         
  -9   3   3        212.98        208.15        11.17 o                         
  -7   3   3       2703.36       3097.16        51.79 o                         
  -5   3   3       4982.74       5280.16        70.09 o                         
  -3   3   3       2992.75       3070.89        62.03 o                         
  -1   3   3       3572.58       2865.14        37.38 o                         
   1   3   3         57.00         82.34         9.75 o                         
   3   3   3        740.89        545.55        16.77 o                         
   5   3   3       7295.76       6025.81        81.12 o                         
   7   3   3      26449.29      26336.94       244.04 o                         
   9   3   3        411.86        533.07        13.56 o                         
  11   3   3        939.75       1023.76        23.13 o                         
  13   3   3       1029.27       1003.06        26.10 o                         
  15   3   3       1450.60       1736.64        42.08 o                         
  17   3   3        569.74        661.72        25.29 o                         
  19   3   3          0.28        -22.09        25.56 o                         
  21   3   3          9.10         -7.98        22.81 o                         
  23   3   3          5.47        -42.79        55.50 o                         
  25   3   3        253.36        211.70        54.83 o                         
  27   3   3         34.87          1.65        34.27 o                         
 -30   4   3          0.18         -8.24        37.07 o                         
 -28   4   3          0.21         65.90        57.66 o                         
 -26   4   3         60.65         12.36        65.90 o                         
 -24   4   3         27.48         50.58        57.66 o                         
 -22   4   3        205.61        161.01        39.13 o                         
 -20   4   3         30.69         23.34        16.76 o                         
 -18   4   3         58.31         59.91        14.42 o                         
 -16   4   3        134.87        151.74        16.76 o                         
 -14   4   3         15.08          4.83        10.95 o                         
 -12   4   3         11.19         -4.67         8.04 o                         
 -10   4   3        236.03        292.87        12.35 o                         
  -8   4   3        305.58        275.79        12.92 o                         
  -6   4   3         12.90         11.36        11.72 o                         
  -4   4   3        522.31        628.72        22.51 o                         
  -2   4   3         57.85        122.41        10.86 o                         
   0   4   3       1031.37       1279.96        29.81 o                         
   2   4   3         73.58         51.48        10.86 o                         
   4   4   3       4355.17       4303.52        42.68 o                         
   6   4   3       3456.57       3627.24        42.64 o                         
   8   4   3        286.47        300.37        10.90 o                         
  10   4   3        270.59        248.52        12.57 o                         
  12   4   3        110.71        114.16        10.26 o                         
  14   4   3        772.71        701.64        26.16 o                         
  16   4   3        777.08        832.66        74.14 o                         
  18   4   3          0.14          7.98        20.52 o                         
  20   4   3         95.89        110.74        15.08 o                         
  22   4   3        104.99        133.77        65.46 o                         
  24   4   3        108.86         34.03        53.29 o                         
  26   4   3         95.46         67.76        43.41 o                         
 -29   5   3         16.01         16.47        45.31 o                         
 -27   5   3          4.08         20.59        57.66 o                         
 -25   5   3          4.51         24.71        70.02 o                         
 -23   5   3         38.08         16.47        23.44 o                         
 -21   5   3          9.66         -3.13        14.04 o                         
 -19   5   3        144.64        159.86        19.77 o                         
 -17   5   3        198.06        194.29        18.76 o                         
 -15   5   3        457.93        418.81        21.70 o                         
 -13   5   3        528.70        394.79        13.76 o                         
 -11   5   3        387.15        590.69        16.32 o                         
  -9   5   3        498.56        614.70        16.10 o                         
  -7   5   3        434.03        428.40        12.97 o                         
  -5   5   3       1210.00       1186.62        29.59 o                         
  -3   5   3        371.47        448.26        18.69 o                         
  -1   5   3      12400.51      10281.26       191.82 o                         
   1   5   3       3671.41       3416.45        37.78 o                         
   3   5   3        174.80        182.86         9.28 o                         
   5   5   3         38.57         35.69         7.66 o                         
   7   5   3        388.27        408.56        12.77 o                         
   9   5   3       1865.17       2164.26        28.81 o                         
  11   5   3        292.75        229.11        17.56 o                         
  13   5   3          0.35        -10.30        10.99 o                         
  15   5   3          3.17          0.35        14.26 o                         
  17   5   3         63.66         58.16        15.05 o                         
  19   5   3          2.25          4.99        15.80 o                         
  21   5   3        571.27        458.59        76.08 o                         
  23   5   3         74.61         56.01        54.83 o                         
  25   5   3         46.22         91.38        44.19 o                         
 -28   6   3          0.46         16.47        45.31 o                         
 -26   6   3          0.75         32.95        61.78 o                         
 -24   6   3          0.26        107.09        78.25 o                         
 -22   6   3         20.95         29.80        16.39 o                         
 -20   6   3          8.98         -6.86        16.39 o                         
 -18   6   3          1.13         -5.24        15.82 o                         
 -16   6   3         99.83        146.56        18.76 o                         
 -14   6   3          5.23         40.44        15.82 o                         
 -12   6   3        434.82        410.93        15.68 o                         
 -10   6   3        644.85        538.76        17.50 o                         
  -8   6   3        830.00        682.64        20.49 o                         
  -6   6   3        546.68        477.70        12.41 o                         
  -4   6   3        895.34        878.60        17.80 o                         
  -2   6   3       4340.92       5306.52        62.79 o                         
   0   6   3       9894.71      10871.28       118.14 o                         
   2   6   3       1124.13        899.26        18.72 o                         
   4   6   3        226.36        181.16         9.71 o                         
   6   6   3        446.87        366.46        12.46 o                         
   8   6   3       1329.11       1169.95        30.52 o                         
  10   6   3        474.58        415.47        17.69 o                         
  12   6   3        162.48        185.35        14.48 o                         
  14   6   3         53.89         73.31        13.32 o                         
  16   6   3        252.52        291.39        19.67 o                         
  18   6   3          0.52         -3.31        13.97 o                         
  20   6   3        215.96        150.29        67.81 o                         
  22   6   3        340.55        260.27        61.68 o                         
  24   6   3          8.64         12.36        90.61 o                         
  26   6   3          0.02        -32.95        32.95 o                         
 -29   7   3          0.31         24.71        32.95 o                         
 -27   7   3          3.80         49.42        49.42 o                         
 -25   7   3          1.18        -16.47        57.66 o                         
 -23   7   3         17.19         80.21        55.10 o                         
 -21   7   3        104.67        101.44        36.42 o                         
 -19   7   3         64.87         51.54        15.76 o                         
 -17   7   3        162.73        161.20        22.46 o                         
 -15   7   3         70.55         71.48        15.82 o                         
 -13   7   3        189.90        238.32        18.76 o                         
 -11   7   3        117.44        156.60        24.71 o                         
  -9   7   3         58.07         80.66        15.00 o                         
  -7   7   3       1113.24        926.14        18.15 o                         
  -5   7   3         34.83         32.95        13.51 o                         
  -3   7   3        646.15        778.21        20.51 o                         
  -1   7   3       1296.37       1336.54        26.13 o                         
   1   7   3        121.63        120.84        10.59 o                         
   3   7   3          3.10         -1.86         8.44 o                         
   5   7   3         65.29         85.25         8.48 o                         
   7   7   3        609.28        515.97        18.69 o                         
   9   7   3         36.97         46.64        12.35 o                         
  11   7   3        278.79        288.09        16.83 o                         
  13   7   3        291.19        304.44        20.11 o                         
  15   7   3         65.94         56.03        13.75 o                         
  17   7   3         18.37        -13.10        16.81 o                         
  19   7   3         69.80         34.63        60.95 o                         
  21   7   3        115.07        120.03        56.12 o                         
  23   7   3         25.52        -41.79        41.79 o                         
  25   7   3          0.53        -27.07        28.06 o                         
 -26   8   3          0.85          0.00        45.31 o                         
 -24   8   3         17.57          1.33        55.60 o                         
 -22   8   3         91.05         44.39        51.46 o                         
 -20   8   3        144.38        153.67        17.46 o                         
 -18   8   3         84.53        102.83        17.44 o                         
 -16   8   3        584.66        581.43        66.38 o                         
 -14   8   3        276.65        322.29        24.71 o                         
 -12   8   3          0.99          8.24        20.59 o                         
 -10   8   3        522.86        498.36        32.95 o                         
  -8   8   3       1569.83       1539.96        55.60 o                         
  -6   8   3        251.86        280.72        43.25 o                         
  -4   8   3        628.53        561.23        26.21 o                         
  -2   8   3        548.70        508.19        18.09 o                         
   0   8   3       2394.73       2326.03        40.78 o                         
   2   8   3        706.23        773.04        27.67 o                         
   4   8   3         60.42         54.18        12.09 o                         
   6   8   3        912.52        977.08        26.65 o                         
   8   8   3        128.67        117.37        14.19 o                         
  10   8   3        227.02        188.36        14.48 o                         
  12   8   3          0.14        -12.26        12.26 o                         
  14   8   3        201.20        242.62        16.42 o                         
  16   8   3          0.76        -10.89        10.89 o                         
  18   8   3         56.62         15.71        56.69 o                         
  20   8   3         62.36         -3.34        49.25 o                         
  22   8   3          1.12        -41.12        41.12 o                         
  24   8   3          0.57         -4.12        53.54 o                         
 -25   9   3          8.94        -29.65        35.62 o                         
 -23   9   3          1.22         42.12        43.41 o                         
 -21   9   3          0.90        -34.53        37.89 o                         
 -19   9   3         16.62          1.13        51.18 o                         
 -17   9   3         94.05         61.65        18.74 o                         
 -15   9   3         22.03          5.38        30.77 o                         
 -13   9   3         33.92         57.70        23.19 o                         
 -11   9   3        929.91       1070.85        49.42 o                         
  -9   9   3        576.81        654.87        37.07 o                         
  -7   9   3        102.46         57.66        17.47 o                         
  -5   9   3          8.81          5.62        15.82 o                         
  -3   9   3        205.91        194.37        20.39 o                         
  -1   9   3         42.33         56.29        14.27 o                         
   1   9   3         19.27         -3.09        13.35 o                         
   3   9   3        168.02        185.35        17.34 o                         
   5   9   3        315.24        286.95        28.80 o                         
   7   9   3        916.85       1084.36        28.03 o                         
   9   9   3       1540.01       1235.90        33.12 o                         
  11   9   3         54.54         72.86        14.06 o                         
  13   9   3         90.74        115.89        19.41 o                         
  15   9   3        105.40         61.78       102.97 o                         
  17   9   3          7.74        -12.36        98.85 o                         
  19   9   3         17.89        -12.36        86.49 o                         
  21   9   3         12.35         21.18        36.00 o                         
 -24  10   3         13.18         30.26        31.18 o                         
 -22  10   3         27.41          4.12        36.53 o                         
 -20  10   3         35.54         12.62        35.94 o                         
 -18  10   3          9.20         27.10        55.10 o                         
 -16  10   3         35.99         58.22        35.08 o                         
 -14  10   3        101.38         62.48        18.87 o                         
 -12  10   3       1794.46       2087.15        56.72 o                         
 -10  10   3       1124.56       1291.29        91.76 o                         
  -8  10   3        628.47        706.80       102.25 o                         
  -6  10   3        787.87       1001.75       105.03 o                         
  -4  10   3         93.87         89.10        18.76 o                         
  -2  10   3        208.71        124.76        24.71 o                         
   0  10   3        475.01        450.47        78.25 o                         
   2  10   3       1899.63       2017.41        57.45 o                         
   4  10   3        968.72       1128.05        78.34 o                         
   6  10   3        106.47         86.12        23.18 o                         
   8  10   3        464.05        547.24        24.50 o                         
  10  10   3       1150.72       1103.80        57.66 o                         
  12  10   3          4.85          1.58        13.02 o                         
  14  10   3        118.54        280.07       111.20 o                         
  16  10   3         73.62         53.54        90.61 o                         
  18  10   3         34.08         82.37        82.37 o                         
  20  10   3          9.78        -20.59        65.90 o                         
 -21  11   3         35.28         52.83        86.49 o                         
 -19  11   3          9.35         -9.78        46.32 o                         
 -17  11   3         21.93         18.53        52.42 o                         
 -15  11   3         42.44         49.42        58.25 o                         
 -13  11   3        143.32        166.16        58.89 o                         
 -11  11   3       1183.12       1209.91        79.94 o                         
  -9  11   3         56.97         49.11        49.21 o                         
  -7  11   3        391.47        283.28        32.70 o                         
  -5  11   3        207.27        252.74        46.58 o                         
  -3  11   3          0.74          1.00        32.64 o                         
  -1  11   3        251.65        372.77        53.51 o                         
   1  11   3        502.52        431.54        69.88 o                         
   3  11   3        131.76        142.38        25.64 o                         
   5  11   3        109.89        112.67        16.37 o                         
   7  11   3        254.83        219.86        17.70 o                         
   9  11   3        659.61        625.71        24.50 o                         
  13  11   3         21.96         45.31        90.61 o                         
  15  11   3          0.51          4.12        74.14 o                         
  17  11   3         25.03         20.59        70.02 o                         
 -20  12   3          2.90         20.59        53.54 o                         
 -18  12   3         24.18          8.24        57.66 o                         
 -16  12   3         52.57         99.44        51.48 o                         
 -14  12   3         26.30         24.49        53.82 o                         
 -12  12   3        200.36        198.53        55.53 o                         
 -10  12   3        611.40        855.96        79.73 o                         
  -8  12   3         25.96         12.73        46.31 o                         
  -6  12   3         57.98         40.11        27.94 o                         
  -4  12   3        184.05        128.50        16.70 o                         
  -2  12   3        339.19        303.24        39.38 o                         
   0  12   3        117.00         91.16        17.05 o                         
   2  12   3        100.64        105.31        17.06 o                         
   4  12   3        102.50         61.78        70.02 o                         
   6  12   3        157.81         94.73        74.14 o                         
   8  12   3         49.26        -41.19        61.78 o                         
 -17  13   3          0.53          4.49        31.64 o                         
 -15  13   3         50.96         94.73        65.90 o                         
 -13  13   3         14.80         49.42        65.90 o                         
 -11  13   3        138.30        168.87        47.46 o                         
  -9  13   3        149.31         91.64        45.52 o                         
  -7  13   3          0.68         44.40        38.79 o                         
  -5  13   3         45.20         48.00        39.29 o                         
  -3  13   3          9.55          8.49        39.58 o                         
  -1  13   3         16.21        107.09        70.02 o                         
   1  13   3         16.84         20.59        65.90 o                         
   3  13   3         23.60         45.31        61.78 o                         
   5  13   3          0.57         28.83        61.78 o                         
   7  13   3         40.39         45.31        57.66 o                         
 -14  14   3          9.91         53.92        31.64 o                         
 -12  14   3         68.01         53.05        39.13 o                         
 -10  14   3         18.59         -5.37        28.34 o                         
  -8  14   3         20.03         66.00        30.73 o                         
  -6  14   3         33.88         29.76        34.73 o                         
  -4  14   3          5.48         37.07        39.24 o                         
  -2  14   3         32.44         35.48        37.53 o                         
   0  14   3         75.45         82.37        61.78 o                         
   2  14   3         49.32         70.02        57.66 o                         
   4  14   3          0.03        -16.47        45.31 o                         
   6  14   3         19.05         24.71        49.42 o                         
   8  14   3         28.63         53.54        41.19 o                         
  -7  15   3         15.34          4.60        26.77 o                         
  -5  15   3         21.43         32.30        27.55 o                         
  -3  15   3         17.32         45.31        45.31 o                         
  -1  15   3        101.78        102.97        45.31 o                         
   1  15   3         39.38         45.31        45.31 o                         
   3  15   3         19.44          0.00        37.07 o                         
 -20   0   4        536.99        658.99        45.31 o                         
 -18   0   4       1143.98       1124.40        53.54 o                         
 -16   0   4      10269.56      11818.26       278.01 o                         
 -14   0   4      19857.68      19369.83       286.53 o                         
 -12   0   4      11818.80      11497.43       154.57 o                         
 -10   0   4         79.66         80.10        18.76 o                         
  -8   0   4         74.58        110.68        18.76 o                         
  -6   0   4       2989.47       2728.83        63.28 o                         
  -4   0   4      15447.86      15348.46       242.31 o                         
  -2   0   4       3699.17       3588.04        74.91 o                         
   0   0   4       2502.40       2536.43        48.13 o                         
   2   0   4       7001.35       5787.96       124.82 o                         
   4   0   4       4037.00       4649.15       106.03 o                         
   6   0   4      21838.43      20019.23       317.49 o                         
   8   0   4       5143.68       4753.32        85.29 o                         
  10   0   4      11800.44      11306.96       187.14 o                         
  12   0   4        204.85        226.97        22.22 o                         
  14   0   4         54.01         98.85        24.71 o                         
  16   0   4        207.15        255.36        28.83 o                         
  18   0   4        846.82        878.87        45.79 o                         
  20   0   4         15.29         28.38        22.44 o                         
  22   0   4          0.86         74.04        76.20 o                         
  24   0   4         64.20        123.56        94.73 o                         
 -23   1   4          0.04        -24.71        24.71 o                         
 -21   1   4          1.84          4.12        24.71 o                         
 -19   1   4         30.25         28.83        24.71 o                         
 -17   1   4       1360.02       1540.48        27.26 o                         
 -15   1   4      35949.73      33985.71       430.11 o                         
 -13   1   4       2245.08       1948.37        26.67 o                         
 -11   1   4         71.33         83.46         8.84 o                         
  -9   1   4        292.40        297.24        14.30 o                         
  -7   1   4        473.40        403.97        15.05 o                         
  -5   1   4        271.19        327.50        13.54 o                         
  -3   1   4        271.94        290.86        11.92 o                         
  -1   1   4         76.75         72.20         7.23 o                         
   1   1   4       1644.50       1627.66        36.73 o                         
   3   1   4       2225.07       2264.55        36.32 o                         
   5   1   4       3189.96       3067.53        74.90 o                         
   7   1   4      10043.67      11828.88       124.48 o                         
   9   1   4        566.77        815.66        18.69 o                         
  11   1   4       1106.99       1205.88        23.55 o                         
  13   1   4         79.92        111.05        20.59 o                         
  15   1   4        169.84        113.61        18.76 o                         
  17   1   4         19.84         20.59        17.47 o                         
  19   1   4        284.34        305.70        28.92 o                         
  21   1   4        469.03        487.73        36.00 o                         
  23   1   4        403.71        351.95        56.82 o                         
  25   1   4         64.94         73.89        53.54 o                         
 -24   2   4         93.57         37.07        28.83 o                         
 -22   2   4        117.54        127.68        28.83 o                         
 -20   2   4         59.51         92.48        32.95 o                         
 -18   2   4       1928.80       1798.55        44.51 o                         
 -16   2   4       1640.24       1904.19        32.03 o                         
 -14   2   4       9306.44       9696.92       118.55 o                         
 -12   2   4       1983.70       1803.59        23.89 o                         
 -10   2   4        575.02        524.58        13.69 o                         
  -8   2   4         46.00         38.59        12.79 o                         
  -6   2   4        670.92        600.15        18.00 o                         
  -4   2   4       2474.02       2579.77        39.83 o                         
  -2   2   4       8234.37       7634.61        97.69 o                         
   0   2   4       1600.72       1425.30        26.78 o                         
   2   2   4       3215.44       2977.02        45.21 o                         
   4   2   4       1339.20        939.46        24.10 o                         
   6   2   4         11.51          0.24         7.54 o                         
   8   2   4       4622.47       4685.59        54.68 o                         
  10   2   4        316.24        266.19        12.25 o                         
  12   2   4        395.60        378.27        18.02 o                         
  14   2   4          0.24         -4.12        11.89 o                         
  16   2   4          4.36        -14.56        14.56 o                         
  18   2   4          4.84         -2.64        19.51 o                         
  20   2   4        110.84         85.18        16.69 o                         
  22   2   4          3.98        -35.34        58.60 o                         
  24   2   4         69.15         68.12        51.04 o                         
  26   2   4          1.97         38.54        38.04 o                         
 -27   3   4         12.12         61.78        61.78 o                         
 -25   3   4         68.91         51.24        26.87 o                         
 -23   3   4         13.96          2.06        23.44 o                         
 -21   3   4        384.48        338.41        59.72 o                         
 -19   3   4        156.37        169.58        20.59 o                         
 -17   3   4         42.44         82.45        13.71 o                         
 -15   3   4       1660.48       1594.84        31.14 o                         
 -13   3   4       1302.01       1482.74        26.44 o                         
 -11   3   4        289.77        351.26        11.59 o                         
  -9   3   4         76.10         94.86         9.53 o                         
  -7   3   4        425.88        519.67        19.87 o                         
  -5   3   4        424.77        513.56        16.77 o                         
  -3   3   4        174.83        108.85        10.96 o                         
  -1   3   4        189.45        158.93        14.19 o                         
   1   3   4       1594.76       2431.06        45.08 o                         
   3   3   4        357.34        459.08        12.14 o                         
   5   3   4        996.03       1144.78        17.61 o                         
   7   3   4        331.59        290.78        10.70 o                         
   9   3   4        788.26        726.63        17.97 o                         
  11   3   4         39.21         26.73         9.03 o                         
  13   3   4         20.64         65.75        13.32 o                         
  15   3   4        216.36        203.97        17.34 o                         
  17   3   4         93.06        156.24        16.62 o                         
  19   3   4         29.17         27.11        22.79 o                         
  21   3   4          2.96         73.51        64.00 o                         
  23   3   4         32.73        -15.52        52.39 o                         
  25   3   4         14.44         31.92        53.54 o                         
 -30   4   4          0.02          4.12        41.19 o                         
 -28   4   4          1.38         78.25        57.66 o                         
 -26   4   4          0.07         61.78        70.02 o                         
 -24   4   4        100.52        137.48        27.05 o                         
 -22   4   4         41.54         64.10        16.42 o                         
 -20   4   4          0.45        -32.95        32.95 o                         
 -18   4   4          8.17          4.94        13.71 o                         
 -16   4   4        170.19        197.08        20.59 o                         
 -14   4   4        212.04        228.25        22.41 o                         
 -12   4   4        220.37        295.48        13.02 o                         
 -10   4   4        937.50        828.85        19.82 o                         
  -8   4   4         49.40         40.73         8.13 o                         
  -6   4   4       6561.15       5887.02        68.27 o                         
  -4   4   4      12494.53      11977.22       146.34 o                         
  -2   4   4       1224.38        856.43        22.90 o                         
   0   4   4        362.53        519.66        14.43 o                         
   2   4   4       1205.67       1215.14        23.91 o                         
   4   4   4       1552.66       1744.28        24.11 o                         
   6   4   4         98.38        102.44         8.95 o                         
   8   4   4         45.88         42.53         9.28 o                         
  10   4   4        692.12        655.61        19.23 o                         
  12   4   4       1251.58       1062.91        30.91 o                         
  14   4   4         11.94        -14.56        14.56 o                         
  16   4   4       1498.21       1851.41       120.07 o                         
  18   4   4        794.43        853.87        56.41 o                         
  20   4   4        192.53        191.13        94.73 o                         
  22   4   4          3.17         -4.51        56.12 o                         
  24   4   4          9.70         31.58        44.89 o                         
  26   4   4         15.30        -13.25        31.18 o                         
 -29   5   4          2.95         -8.24        45.31 o                         
 -27   5   4          6.98        -12.36        57.66 o                         
 -25   5   4          7.62         -4.12        70.02 o                         
 -23   5   4         27.34         43.25        15.51 o                         
 -21   5   4         37.63         26.54        19.02 o                         
 -19   5   4        362.93        488.59        37.07 o                         
 -17   5   4         36.37         20.94        16.76 o                         
 -15   5   4         37.42         55.04        15.82 o                         
 -13   5   4        939.16        892.18        25.86 o                         
 -11   5   4         16.17         17.25        10.13 o                         
  -9   5   4       2988.34       3652.49        47.84 o                         
  -7   5   4        581.04        560.88        15.98 o                         
  -5   5   4      10652.55      10510.78       154.45 o                         
  -3   5   4      10461.20      10184.43       125.42 o                         
  -1   5   4        106.26        114.64         7.76 o                         
   1   5   4         37.02         34.21         7.41 o                         
   3   5   4       5609.75       5589.77        61.25 o                         
   5   5   4        302.68        272.34        11.04 o                         
   7   5   4         54.20         59.19         8.35 o                         
   9   5   4        689.98        688.79        40.74 o                         
  11   5   4         31.06         29.12        12.09 o                         
  13   5   4        816.24        843.27        32.70 o                         
  15   5   4        334.39        295.11        20.27 o                         
  17   5   4       1509.17       1731.80       108.50 o                         
  19   5   4        636.42        638.94       105.94 o                         
  21   5   4         19.49          7.18        58.60 o                         
  23   5   4          0.11        -43.73        45.53 o                         
  25   5   4         46.58         27.76        35.50 o                         
 -28   6   4          0.42          4.12        45.31 o                         
 -26   6   4         95.36         20.59        57.66 o                         
 -24   6   4         14.86         28.83        70.02 o                         
 -22   6   4         10.89         25.94        13.80 o                         
 -20   6   4          6.71         12.81        16.00 o                         
 -18   6   4         51.36         55.95        16.76 o                         
 -16   6   4         14.43         24.03        16.76 o                         
 -14   6   4          4.09         -0.37        15.82 o                         
 -12   6   4          0.91        -10.14        10.14 o                         
 -10   6   4        972.24       1095.97        22.27 o                         
  -8   6   4        181.13        109.99        10.49 o                         
  -6   6   4        236.15        328.97        12.20 o                         
  -4   6   4       1220.93       1341.24        30.93 o                         
  -2   6   4       1236.76       1355.52        22.12 o                         
   0   6   4         29.25         13.85         8.19 o                         
   2   6   4        613.75        759.15        17.63 o                         
   4   6   4        315.23        290.79        11.20 o                         
   6   6   4        356.15        294.65        11.88 o                         
   8   6   4         96.55        114.53        13.09 o                         
  10   6   4        514.12        377.07        17.54 o                         
  12   6   4        373.56        323.51        26.16 o                         
  14   6   4          0.54          1.15        17.02 o                         
  16   6   4        182.33        216.75        19.97 o                         
  18   6   4        616.31        621.55        89.22 o                         
  20   6   4         33.60        -16.10        59.25 o                         
  22   6   4         56.15         35.35        50.27 o                         
  24   6   4          3.98         -7.32        35.50 o                         
 -29   7   4          5.84         82.37        37.07 o                         
 -27   7   4         27.64         41.19        49.42 o                         
 -25   7   4         54.62         61.78        61.78 o                         
 -23   7   4         13.14         15.75        49.25 o                         
 -21   7   4         26.36          7.64        27.17 o                         
 -19   7   4         33.88         25.96        15.76 o                         
 -17   7   4        250.73        235.81        23.99 o                         
 -15   7   4        548.15        617.80        29.12 o                         
 -13   7   4         61.25        110.79        16.76 o                         
 -11   7   4        924.22        951.41        45.31 o                         
  -9   7   4        111.09        110.59        15.82 o                         
  -7   7   4       2944.22       3170.33        53.80 o                         
  -5   7   4         15.62         -1.34         9.98 o                         
  -3   7   4         12.82         19.17        12.48 o                         
  -1   7   4        203.93        230.16        13.95 o                         
   1   7   4          8.51          1.51         8.44 o                         
   3   7   4       2926.62       2568.99        62.11 o                         
   5   7   4        483.63        550.27        36.86 o                         
   7   7   4         23.08         22.00        11.50 o                         
   9   7   4        386.70        518.10        28.53 o                         
  11   7   4        352.81        459.90        19.43 o                         
  13   7   4        569.05        633.61        23.21 o                         
  15   7   4         90.82         86.98        14.66 o                         
  17   7   4        154.74         98.16        65.46 o                         
  19   7   4         75.08         -1.37        57.66 o                         
  21   7   4        345.88        164.53        55.60 o                         
  23   7   4          0.03        -10.53        43.25 o                         
 -26   8   4         26.77         57.66        45.31 o                         
 -24   8   4          5.83         28.83        57.66 o                         
 -22   8   4          5.07        -29.52        37.90 o                         
 -20   8   4        251.75        261.69        51.72 o                         
 -18   8   4         22.38          6.67        15.68 o                         
 -16   8   4        249.37        244.72        36.48 o                         
 -14   8   4        154.90        193.58        24.71 o                         
 -12   8   4        466.39        494.24        32.95 o                         
 -10   8   4          5.36         16.47        20.59 o                         
  -8   8   4        551.06        716.65        41.19 o                         
  -4   8   4       1483.06       1824.21        55.60 o                         
  -2   8   4        120.98        173.73        14.94 o                         
   0   8   4          7.32         -2.75        11.89 o                         
   2   8   4        101.31        107.26        18.49 o                         
   4   8   4          1.56         -8.42        16.65 o                         
   6   8   4          1.06          2.87        12.09 o                         
   8   8   4        373.16        400.78        18.69 o                         
  10   8   4        338.16        480.69        22.53 o                         
  12   8   4        256.12        211.35        20.72 o                         
  14   8   4          7.82         -3.08        23.99 o                         
  16   8   4          3.86        -45.31       107.09 o                         
  18   8   4        329.99        196.76        59.25 o                         
  20   8   4         21.01         29.18        46.10 o                         
  22   8   4        106.79         19.22        84.43 o                         
 -25   9   4         12.00         78.25        49.42 o                         
 -23   9   4         25.66         12.47        32.61 o                         
 -21   9   4         58.76         83.43        39.86 o                         
 -19   9   4        322.12        225.35        82.24 o                         
 -17   9   4         79.79         83.45        42.21 o                         
 -15   9   4         48.17         43.42        18.35 o                         
 -13   9   4         57.38         49.51        18.91 o                         
 -11   9   4        582.64        654.81        86.79 o                         
  -3   9   4        898.14        858.24        61.78 o                         
  -1   9   4         11.35        -11.89        11.89 o                         
   1   9   4         24.39         17.50        13.35 o                         
   3   9   4       1893.10       1897.36        42.80 o                         
   5   9   4          2.19          2.38        15.73 o                         
   7   9   4        376.15        355.02        17.55 o                         
   9   9   4        212.15        176.96        16.65 o                         
  11   9   4        152.62        158.96        27.76 o                         
  13   9   4         10.44          7.94        16.92 o                         
  15   9   4          7.37        -28.83       102.97 o                         
  17   9   4         83.26        131.80        98.85 o                         
  19   9   4         66.34         61.78        82.37 o                         
  21   9   4         43.91         49.42        61.78 o                         
 -24  10   4          2.31         24.52        35.01 o                         
 -22  10   4          0.02          4.52        32.07 o                         
 -20  10   4         25.71         25.89        35.74 o                         
 -18  10   4         45.31         26.85        40.38 o                         
 -16  10   4          1.34         18.99        41.79 o                         
 -14  10   4         13.58         -5.59        24.21 o                         
 -12  10   4          0.04          7.42        22.82 o                         
 -10  10   4        157.77        119.63        51.48 o                         
  -8  10   4          6.93         16.59        46.27 o                         
  -6  10   4          3.68        -12.55        43.88 o                         
  -4  10   4          6.91          2.61        22.09 o                         
  -2  10   4         87.30         93.64        22.87 o                         
   0  10   4         55.04        104.53        15.67 o                         
   2  10   4         29.56         52.40        25.01 o                         
   4  10   4          0.48          9.09        14.91 o                         
   6  10   4          7.01          2.06        14.94 o                         
   8  10   4        141.00        140.46        17.34 o                         
  10  10   4         27.93         13.75        13.08 o                         
  14  10   4          4.22        -20.59        86.49 o                         
  16  10   4          0.12         28.83        82.37 o                         
  18  10   4          3.57         -4.12        74.14 o                         
 -21  11   4          7.58        -36.32        36.32 o                         
 -19  11   4         51.43         79.13        47.99 o                         
 -17  11   4          2.10          1.88        50.90 o                         
 -15  11   4          0.68         13.42        41.68 o                         
 -13  11   4        170.58        175.72        60.83 o                         
 -11  11   4         33.39         58.89        47.08 o                         
  -9  11   4         17.91          4.25        47.78 o                         
  -7  11   4         26.64         33.65        47.78 o                         
  -5  11   4        400.42        254.10        52.98 o                         
  -3  11   4         64.94         47.02        23.70 o                         
  -1  11   4        134.86        157.43        24.70 o                         
   1  11   4        267.29        219.92        20.10 o                         
   3  11   4         74.94        117.84        14.96 o                         
   5  11   4        423.77        640.13        61.14 o                         
  15  11   4          0.44         53.54        78.25 o                         
  17  11   4         18.33         90.61        61.78 o                         
 -20  12   4         55.97         50.08        36.32 o                         
 -18  12   4         18.21        -10.30        40.77 o                         
 -16  12   4          3.27        -47.36        47.36 o                         
 -14  12   4          9.78        -14.38        36.25 o                         
 -12  12   4         30.59         59.18        44.08 o                         
 -10  12   4          0.15        -36.94        41.12 o                         
  -8  12   4         13.48        -18.87        45.38 o                         
  -6  12   4         20.07         27.54        45.87 o                         
  -4  12   4         28.21         71.13        53.35 o                         
  -2  12   4         41.45         23.42        50.90 o                         
   0  12   4          1.61         27.62        49.25 o                         
   2  12   4         88.19          3.19        44.51 o                         
   4  12   4         39.47        -28.83        70.02 o                         
 -17  13   4          2.59         -8.24        45.31 o                         
 -15  13   4          1.00          4.12        57.66 o                         
 -13  13   4          0.17         16.00        36.53 o                         
 -11  13   4         34.60         23.86        41.56 o                         
  -9  13   4          5.31         20.19        44.51 o                         
  -7  13   4         35.30         74.14        49.51 o                         
  -5  13   4        101.40        137.18        39.58 o                         
  -3  13   4          8.04         54.79        47.99 o                         
  -1  13   4          4.18        -14.42        43.69 o                         
   1  13   4          6.28          4.12        61.78 o                         
   3  13   4         68.86          4.12        57.66 o                         
   5  13   4        107.18        111.20        57.66 o                         
 -12  14   4          7.78         16.70        22.82 o                         
 -10  14   4          0.10         -3.30        26.94 o                         
  -8  14   4         14.92          3.36        36.10 o                         
  -6  14   4         54.91         88.50        32.28 o                         
  -4  14   4         15.99         16.47        37.86 o                         
  -2  14   4          0.13         92.17        42.15 o                         
   0  14   4          0.99         -8.24        53.54 o                         
   2  14   4         13.75         -4.12        49.42 o                         
   4  14   4         65.09         57.66        49.42 o                         
  -5  15   4          4.21          8.24        37.07 o                         
  -3  15   4         33.71         65.90        41.19 o                         
  -1  15   4          4.68        -32.95        32.95 o                         
 -23   1   5        716.56        745.48        53.54 o                         
 -21   1   5         47.99        -20.59        24.71 o                         
 -19   1   5         12.57         21.77        11.99 o                         
 -17   1   5        201.67        208.98        14.49 o                         
 -15   1   5        583.07        465.19        17.81 o                         
 -13   1   5       4020.20       3621.23        42.26 o                         
 -11   1   5       2181.04       2142.82        28.41 o                         
  -9   1   5       1122.28       1157.57        19.07 o                         
  -7   1   5       1335.61       1457.13        23.43 o                         
  -5   1   5        649.98        694.19        19.89 o                         
  -3   1   5      12668.53      11084.45       139.76 o                         
  -1   1   5       2703.80       2095.53        40.46 o                         
   1   1   5       2516.73       1978.04        39.70 o                         
   3   1   5       1537.00       1352.40        28.81 o                         
   5   1   5       1316.00       1056.66        19.40 o                         
   7   1   5        628.95        574.27        15.63 o                         
   9   1   5        670.13        837.90        18.69 o                         
  11   1   5        416.59        422.41        23.30 o                         
  13   1   5        393.73        441.04        26.21 o                         
  15   1   5        602.38        575.39        30.48 o                         
  17   1   5         71.46        110.41        18.61 o                         
  19   1   5        169.44        214.94        37.57 o                         
  21   1   5        102.66        -13.32        51.36 o                         
  23   1   5          8.64        -36.21        39.72 o                         
  25   1   5         11.78         21.97        63.84 o                         
 -24   2   5         96.26         90.61        28.83 o                         
 -22   2   5       1221.05       1299.51       195.63 o                         
 -20   2   5         31.27         46.68        16.76 o                         
 -18   2   5         70.78         70.88        16.76 o                         
 -16   2   5        148.60        112.77        11.73 o                         
 -14   2   5       1150.71       1246.69        32.66 o                         
 -12   2   5        563.15        617.28        16.56 o                         
 -10   2   5        600.70        675.25        15.21 o                         
  -8   2   5        207.40        291.36         9.82 o                         
  -6   2   5       5537.33       4713.56        58.50 o                         
  -4   2   5        383.13        515.33        15.93 o                         
  -2   2   5       4490.73       4510.26        62.77 o                         
   0   2   5        484.71        498.22        14.30 o                         
   2   2   5       4683.74       5079.44        62.16 o                         
   4   2   5       1127.80       1087.07        18.52 o                         
   6   2   5         10.58         20.98         7.48 o                         
   8   2   5         47.93         42.74         8.18 o                         
  10   2   5          0.02         10.30        10.30 o                         
  12   2   5         44.85         55.31        13.32 o                         
  14   2   5         80.23         82.07        17.47 o                         
  16   2   5         87.50        126.92        23.40 o                         
  18   2   5        459.99        440.65        25.58 o                         
  20   2   5        122.69         49.59        56.82 o                         
  22   2   5         45.98         -6.18        46.29 o                         
  24   2   5          3.33         35.52        42.38 o                         
 -27   3   5          0.00         70.02        61.78 o                         
 -25   3   5          5.25         48.05        32.95 o                         
 -23   3   5        293.89        332.35       105.52 o                         
 -21   3   5         60.21         25.17        13.76 o                         
 -19   3   5         56.63         48.74        16.76 o                         
 -17   3   5        278.13        274.67        19.77 o                         
 -15   3   5          1.62          0.00         8.54 o                         
 -13   3   5        556.65        498.76        12.75 o                         
 -11   3   5       1412.82        989.49        17.86 o                         
  -9   3   5       2195.23       1389.86        20.89 o                         
  -7   3   5          5.04         17.32         7.10 o                         
  -5   3   5        977.07        897.00        18.96 o                         
  -3   3   5       7899.63       7657.12        89.34 o                         
  -1   3   5      27165.68      26515.87       289.93 o                         
   1   3   5         12.90         12.57         8.52 o                         
   3   3   5        110.90        172.25         8.76 o                         
   5   3   5       3058.58       2939.63        36.97 o                         
   7   3   5       1734.53       1737.11        25.86 o                         
   9   3   5       1118.53        940.21        24.95 o                         
  11   3   5        426.43        526.30        21.40 o                         
  13   3   5        153.16        133.57        15.73 o                         
  15   3   5         44.57         31.10        19.34 o                         
  17   3   5        353.26        362.27        24.45 o                         
  19   3   5        122.55        127.13        22.80 o                         
  21   3   5         57.66         23.13        50.93 o                         
  23   3   5         63.43         73.45        61.78 o                         
  25   3   5         15.94         26.36        34.27 o                         
 -30   4   5          9.38        -16.47        37.07 o                         
 -28   4   5          1.77         57.66        53.54 o                         
 -26   4   5          3.03         98.85        65.90 o                         
 -24   4   5         92.90         73.38        24.88 o                         
 -22   4   5         89.77        106.59        32.55 o                         
 -20   4   5         59.68         76.89        17.46 o                         
 -18   4   5         18.87         28.83        24.71 o                         
 -16   4   5        139.75        210.05        19.77 o                         
 -14   4   5         19.43         10.37        16.67 o                         
 -12   4   5        616.75        758.68        31.93 o                         
 -10   4   5       3035.48       3035.10        34.76 o                         
  -8   4   5        130.23        136.12         8.05 o                         
  -6   4   5        887.49       1075.00        19.28 o                         
  -4   4   5        223.03        289.10        17.38 o                         
  -2   4   5        994.08       1282.18        24.29 o                         
   0   4   5       2636.95       2577.91        37.28 o                         
   2   4   5       1167.29       1365.72        23.01 o                         
   4   4   5         72.63        129.64         9.61 o                         
   6   4   5       2010.54       1564.72        26.95 o                         
   8   4   5       1025.77        977.72        29.50 o                         
  10   4   5        239.99        209.97        28.83 o                         
  12   4   5         32.95         74.14        28.83 o                         
  14   4   5        459.32        375.47        23.11 o                         
  16   4   5          9.40          3.20        16.88 o                         
  18   4   5        271.52        237.11        42.71 o                         
  20   4   5          6.07        -12.63        51.41 o                         
  22   4   5         15.25         32.30        51.75 o                         
  24   4   5          0.01         23.15        38.66 o                         
 -29   5   5          4.64         24.71        41.19 o                         
 -27   5   5          0.57         37.07        57.66 o                         
 -25   5   5         12.49         65.90        70.02 o                         
 -23   5   5         87.34         91.97        21.79 o                         
 -21   5   5         28.75         21.18        16.56 o                         
 -19   5   5          7.73         17.40        15.90 o                         
 -17   5   5        168.61        213.55        20.59 o                         
 -15   5   5         89.02         88.18        16.76 o                         
 -13   5   5         98.09        137.53        22.65 o                         
 -11   5   5         46.30         50.64        10.13 o                         
  -9   5   5       4628.66       5279.03        58.98 o                         
  -7   5   5       2659.31       2916.77        36.05 o                         
  -5   5   5         44.19         68.07         9.96 o                         
  -3   5   5        391.07        563.21        18.03 o                         
  -1   5   5        314.14        258.19        14.96 o                         
   1   5   5       2214.50       2130.09        33.36 o                         
   3   5   5       1112.24        702.10        17.31 o                         
   5   5   5       1281.48        868.64        20.91 o                         
   7   5   5         25.29         12.54        10.71 o                         
   9   5   5         18.22         24.33        12.09 o                         
  11   5   5         25.87         22.52        13.09 o                         
  13   5   5       2714.68       3116.77        83.97 o                         
  15   5   5        793.52        848.17        65.35 o                         
  17   5   5         91.02         62.20        18.73 o                         
  19   5   5         44.36         95.36        84.43 o                         
  21   5   5         16.85         36.12        52.39 o                         
  23   5   5         24.10         13.95        41.79 o                         
 -28   6   5          5.30         41.19        45.31 o                         
 -26   6   5          0.30         24.71        57.66 o                         
 -24   6   5         10.51         56.45        55.60 o                         
 -22   6   5          2.24         25.42        21.40 o                         
 -20   6   5          9.99         25.08        18.98 o                         
 -18   6   5         86.20         95.65        20.27 o                         
 -16   6   5        201.58        254.48        21.70 o                         
 -14   6   5         98.14        110.55        24.71 o                         
 -12   6   5         39.55         23.06        13.71 o                         
 -10   6   5       1451.18       1716.80        45.52 o                         
  -8   6   5       5300.29       4933.40        66.68 o                         
  -6   6   5        265.33        233.32        16.28 o                         
  -4   6   5        760.96        528.97        21.18 o                         
  -2   6   5        599.67        429.21        16.03 o                         
   0   6   5        885.51        837.98        36.86 o                         
   2   6   5        135.69        138.55        10.32 o                         
   4   6   5       1173.74       1367.31        31.62 o                         
   6   6   5        493.69        548.98        38.64 o                         
   8   6   5        343.13        300.26        16.59 o                         
  10   6   5          0.63         -3.57        13.09 o                         
  12   6   5       1172.61       1186.35        44.95 o                         
  14   6   5       2126.04       2089.76       122.48 o                         
  16   6   5        167.85        167.35        17.68 o                         
  18   6   5         49.55         54.07        62.99 o                         
  20   6   5          3.13        -46.20        49.25 o                         
  22   6   5         73.32         10.89        61.78 o                         
 -27   7   5          5.23         32.95        45.31 o                         
 -25   7   5         25.28          2.90        39.24 o                         
 -23   7   5         23.94         47.36        49.51 o                         
 -21   7   5         37.42         19.79        25.56 o                         
 -19   7   5         98.90        114.96        18.04 o                         
 -17   7   5          2.96         -9.18        15.16 o                         
 -15   7   5        350.11        334.90        21.70 o                         
 -13   7   5         30.57         12.36        20.59 o                         
 -11   7   5          0.80         -4.12        20.59 o                         
  -9   7   5        503.49        679.58        41.19 o                         
  -7   7   5         39.84        -16.47        20.59 o                         
  -5   7   5          0.35        -14.42        14.42 o                         
  -3   7   5          1.68         41.19        20.59 o                         
  -1   7   5        935.53        940.94        33.40 o                         
   1   7   5         25.07          5.55        10.71 o                         
   3   7   5         48.30         29.85        11.50 o                         
   5   7   5        214.27        264.56        15.73 o                         
   7   7   5         93.28         59.71        13.09 o                         
   9   7   5          8.24         -7.96        13.09 o                         
  11   7   5         82.70        102.07        14.05 o                         
  13   7   5        225.53        237.43        16.07 o                         
  15   7   5        138.78        104.00        16.27 o                         
  17   7   5          2.47        -56.12        56.12 o                         
  19   7   5         34.11         50.76        49.25 o                         
  21   7   5          5.47        -26.56        38.66 o                         
 -26   8   5          3.94         -4.12        45.31 o                         
 -24   8   5        106.93         61.78        49.42 o                         
 -22   8   5         38.79         29.08        47.99 o                         
 -20   8   5          1.00          5.49        42.80 o                         
 -18   8   5        425.68        436.99        35.36 o                         
 -16   8   5        414.65        464.27        42.95 o                         
 -14   8   5         63.18        106.46        35.48 o                         
 -12   8   5          5.08         12.36        20.59 o                         
 -10   8   5         36.36         16.47        20.59 o                         
  -4   8   5        478.13        527.19        37.07 o                         
  -2   8   5        577.50        564.26        37.07 o                         
   0   8   5        972.21        964.28        39.13 o                         
   2   8   5        419.43        386.97        20.81 o                         
   4   8   5          5.01         -0.75        11.19 o                         
   6   8   5       1895.72       2096.67        39.53 o                         
   8   8   5         11.85         18.66        15.84 o                         
  10   8   5         14.84        -10.20        12.17 o                         
  12   8   5         16.57         10.52        14.43 o                         
  14   8   5          9.42         45.31       115.32 o                         
  16   8   5          0.55         61.78       102.97 o                         
  18   8   5         53.55         26.41        45.53 o                         
  20   8   5         23.25         40.19        36.45 o                         
 -25   9   5          7.31        -10.98        30.48 o                         
 -23   9   5         15.14         53.40        40.46 o                         
 -21   9   5          0.10         29.29        37.56 o                         
 -19   9   5        199.47        265.13        40.42 o                         
 -17   9   5        233.02        264.93        33.08 o                         
 -15   9   5         15.76         55.42        18.29 o                         
 -13   9   5         13.97         -6.95        18.77 o                         
 -11   9   5        173.82        205.16        50.48 o                         
  -9   9   5          2.84          7.27        48.49 o                         
  -3   9   5        832.34       1025.55        53.54 o                         
  -1   9   5       1084.78       1350.92        61.78 o                         
   1   9   5       1142.66        905.50        29.27 o                         
   3   9   5          4.02         14.19        16.65 o                         
   5   9   5        284.03        253.37        15.22 o                         
   7   9   5         51.37         29.84        12.88 o                         
   9   9   5         36.11         32.25        12.04 o                         
  11   9   5          4.03         16.07        14.98 o                         
  13   9   5         45.92          4.12        98.85 o                         
  15   9   5          0.17        -20.59        90.61 o                         
  17   9   5          9.54         -8.24        82.37 o                         
  19   9   5         10.75         82.37        70.02 o                         
 -24  10   5          1.44          8.24        32.95 o                         
 -22  10   5          1.34        -24.40        29.38 o                         
 -20  10   5         70.10         24.64        39.79 o                         
 -18  10   5        296.17        298.38        60.04 o                         
 -16  10   5         19.96         24.90        41.79 o                         
 -14  10   5        167.47        166.56        48.22 o                         
 -12  10   5        287.89        247.81        76.53 o                         
 -10  10   5         16.52          3.57        46.79 o                         
  -8  10   5         40.85        -37.67        44.22 o                         
  -6  10   5        584.22        599.32        60.43 o                         
  -4  10   5        697.00        475.99        63.28 o                         
  -2  10   5        276.27        185.91        54.42 o                         
   0  10   5         10.91        -21.72        21.72 o                         
   2  10   5       1685.94       1472.38        68.35 o                         
   4  10   5         34.05         51.05        14.52 o                         
   6  10   5        326.97        333.96        18.90 o                         
   8  10   5        123.30        122.72        25.56 o                         
  16  10   5         13.98        -65.90        65.90 o                         
 -21  11   5          0.22         61.17        39.24 o                         
 -19  11   5        211.72        105.09        61.78 o                         
 -17  11   5        103.67         76.24        36.35 o                         
 -15  11   5         98.48         92.45        43.00 o                         
 -13  11   5         39.54         50.29        45.22 o                         
 -11  11   5        121.79        134.59        48.87 o                         
  -9  11   5        219.45        109.46        49.62 o                         
  -7  11   5        131.82         88.53        47.81 o                         
  -5  11   5          0.33         53.54        55.10 o                         
  -3  11   5        517.74        486.36        66.79 o                         
  -1  11   5        238.54        161.71        55.10 o                         
   1  11   5        235.99        107.29        29.07 o                         
   3  11   5        385.25        287.74        50.53 o                         
   5  11   5         50.41         74.14        61.78 o                         
 -20  12   5         28.92         12.36        45.31 o                         
 -18  12   5        228.76        223.94       129.74 o                         
 -16  12   5         32.02         37.30        30.86 o                         
 -14  12   5          2.82        -11.24        34.23 o                         
 -12  12   5         32.89         33.72        39.16 o                         
 -10  12   5        117.44         80.47        44.38 o                         
  -8  12   5        156.16        145.04        45.97 o                         
  -6  12   5          3.11         63.24        46.27 o                         
  -4  12   5         20.35        -15.42        50.90 o                         
  -2  12   5        140.21        176.10        53.82 o                         
   0  12   5        195.55        127.44        49.25 o                         
   2  12   5        152.98         98.61        49.25 o                         
   4  12   5        149.64         94.73        57.66 o                         
 -15  13   5          2.62         12.36        27.42 o                         
 -13  13   5          0.01        -21.49        33.40 o                         
 -11  13   5          3.38          5.03        39.24 o                         
  -9  13   5         26.48          6.47        40.46 o                         
  -7  13   5          0.32        -14.79        32.07 o                         
  -5  13   5          6.61         51.48        46.60 o                         
  -3  13   5         12.87         32.95        43.69 o                         
  -1  13   5         52.15         48.86        43.25 o                         
   1  13   5          5.00        -19.22        39.24 o                         
   3  13   5        105.56         45.31        57.66 o                         
 -12  14   5          0.01         45.31        45.31 o                         
 -10  14   5         17.17         11.49        23.54 o                         
  -8  14   5         67.18        113.24        28.90 o                         
  -6  14   5         32.01         -8.24        34.95 o                         
  -4  14   5          0.83          2.06        34.95 o                         
  -2  14   5         56.38         72.82        36.32 o                         
   0  14   5         24.00         28.83        45.31 o                         
   2  14   5         22.43          8.24        37.07 o                         
 -24   0   6          0.46        -12.36        53.54 o                         
 -22   0   6       4125.43       4610.87       113.46 o                         
 -20   0   6       1696.46       1528.52        96.79 o                         
 -18   0   6         54.55         54.92        16.76 o                         
 -16   0   6        262.86        303.44        19.77 o                         
 -14   0   6        196.55        193.17        14.66 o                         
 -12   0   6        404.87        458.33        19.39 o                         
 -10   0   6         45.65         52.07        11.73 o                         
  -8   0   6        895.22        919.43        25.43 o                         
  -6   0   6       3772.90       3235.27        51.74 o                         
  -4   0   6        319.38        498.48        16.80 o                         
  -2   0   6       7448.78       6504.30       106.15 o                         
   0   0   6       9735.44      11410.64       156.06 o                         
   2   0   6      10147.90       9250.52       153.83 o                         
   4   0   6       1395.49       1865.06        43.85 o                         
   6   0   6        754.15        533.71        24.40 o                         
   8   0   6         19.96         27.13        12.55 o                         
  10   0   6        291.66        345.97        28.83 o                         
  12   0   6        390.99        370.68        32.95 o                         
  14   0   6       2515.51       2978.49        77.33 o                         
  16   0   6        696.85        655.27        44.75 o                         
  18   0   6        648.03        695.25        88.15 o                         
  20   0   6        428.41        302.98        69.22 o                         
  22   0   6        123.08        163.90        50.31 o                         
  24   0   6          6.80        -45.31        65.90 o                         
 -25   1   6        367.03        428.65        98.85 o                         
 -23   1   6       1943.86       2285.96        61.96 o                         
 -21   1   6        143.75        124.28        15.70 o                         
 -19   1   6         89.42        111.94        14.49 o                         
 -17   1   6        116.66        107.25        11.85 o                         
 -15   1   6        168.61        216.11        12.09 o                         
 -13   1   6         27.43         21.85         8.26 o                         
 -11   1   6        110.91        138.69        14.96 o                         
  -9   1   6         37.01         27.81         7.41 o                         
  -7   1   6       1418.60       1289.31        22.32 o                         
  -5   1   6         18.55         32.40         6.65 o                         
  -3   1   6          0.24         10.72         6.61 o                         
  -1   1   6       3646.20       4128.01        46.98 o                         
   1   1   6       2769.63       3195.44        42.39 o                         
   3   1   6       2487.12       1829.31        38.90 o                         
   5   1   6        891.85       1124.79        26.67 o                         
   7   1   6         14.87          4.12         6.99 o                         
   9   1   6        613.71        744.51        30.48 o                         
  11   1   6        993.89        937.76        34.95 o                         
  13   1   6       1785.36       1567.93        46.60 o                         
  15   1   6        437.78        416.51        45.51 o                         
  17   1   6         20.10         36.65        29.23 o                         
  19   1   6         21.73        -27.43        42.79 o                         
  21   1   6        209.29         98.70        36.65 o                         
  23   1   6         15.08          7.86        37.69 o                         
 -26   2   6         67.94         57.66        57.66 o                         
 -24   2   6          5.77         36.63        23.48 o                         
 -22   2   6       1947.42       2135.89        90.96 o                         
 -20   2   6        101.90        169.24        28.83 o                         
 -18   2   6         10.59         18.95        13.71 o                         
 -16   2   6          2.47          2.57        15.90 o                         
 -14   2   6        205.65        286.06        10.88 o                         
 -12   2   6        178.41        198.81         9.71 o                         
 -10   2   6        434.22        460.64        12.46 o                         
  -8   2   6       3824.96       3072.37        37.24 o                         
  -6   2   6       1924.60       1808.43        26.38 o                         
  -4   2   6       1210.96       1346.10        20.81 o                         
  -2   2   6       1151.55       1052.21        20.42 o                         
   0   2   6      11136.99      11563.83       145.03 o                         
   2   2   6       4399.11       4126.89        59.51 o                         
   4   2   6          7.74         52.15         9.96 o                         
   6   2   6        486.72        420.59        15.96 o                         
   8   2   6        962.62        645.66        23.54 o                         
  10   2   6        340.28        272.13        17.54 o                         
  12   2   6          0.87        -14.56        14.56 o                         
  14   2   6          0.64        -14.78        14.78 o                         
  16   2   6       1124.06       1158.43        35.61 o                         
  18   2   6         29.43        -38.88        55.67 o                         
  20   2   6        281.85        239.60        57.40 o                         
  22   2   6          0.85         24.85        41.03 o                         
  24   2   6         20.92         -5.60        32.31 o                         
 -27   3   6          1.71         41.19        57.66 o                         
 -25   3   6         55.98         12.91        43.39 o                         
 -23   3   6        376.67        397.62        61.97 o                         
 -21   3   6        272.75        270.93        18.43 o                         
 -19   3   6         60.97         36.04        18.53 o                         
 -17   3   6         10.05          1.87        20.59 o                         
 -15   3   6         49.75         90.48        11.50 o                         
 -13   3   6        152.63        219.33        10.29 o                         
 -11   3   6        242.33        209.17        10.14 o                         
  -9   3   6         18.48         15.68         7.81 o                         
  -7   3   6        881.07       1140.72        19.33 o                         
  -5   3   6        470.44        437.01        12.46 o                         
  -3   3   6         12.50         15.85         8.50 o                         
  -1   3   6        970.27        670.74        19.53 o                         
   1   3   6       2567.14       2175.48        37.57 o                         
   3   3   6         38.25         23.61         9.96 o                         
   5   3   6        183.88        212.53        13.30 o                         
   7   3   6         19.77         -2.85        10.91 o                         
   9   3   6        297.59        229.95        16.65 o                         
  11   3   6         65.06         46.68        14.27 o                         
  13   3   6         12.61         10.36        12.94 o                         
  15   3   6         63.90         99.62        30.54 o                         
  17   3   6          2.43         32.28        17.37 o                         
  19   3   6         18.16          5.38        52.70 o                         
  21   3   6         38.47          7.75        43.70 o                         
  23   3   6         25.35         38.72        41.12 o                         
 -28   4   6          6.40         45.31        49.42 o                         
 -26   4   6          0.04         47.50        43.39 o                         
 -24   4   6          0.13         15.18        21.97 o                         
 -22   4   6         10.56          2.64        13.53 o                         
 -20   4   6          0.54         -4.48        15.21 o                         
 -18   4   6         36.39         17.16        16.76 o                         
 -16   4   6         14.04         16.47        16.76 o                         
 -14   4   6        853.18        986.91        35.62 o                         
 -12   4   6       2979.48       2942.28        52.49 o                         
 -10   4   6        991.01        856.06        17.12 o                         
  -8   4   6       2214.56       2455.91        36.58 o                         
  -6   4   6        295.69        320.72        15.04 o                         
  -4   4   6       2092.40       2193.27        36.65 o                         
  -2   4   6        470.49        452.20        15.66 o                         
   0   4   6        554.47        373.26        16.19 o                         
   2   4   6       1473.84       1422.35        29.74 o                         
   4   4   6        123.13        123.74        12.50 o                         
   6   4   6         47.28         31.16        10.71 o                         
   8   4   6       4012.37       4696.81        68.96 o                         
  10   4   6       3017.28       3375.46        63.38 o                         
  12   4   6        852.36        883.48        47.59 o                         
  14   4   6        151.53        154.12        18.16 o                         
  16   4   6        109.08        122.54        27.49 o                         
  18   4   6        224.64        229.80        62.46 o                         
  20   4   6         74.83         93.16        48.40 o                         
  22   4   6          4.50        -38.66        38.66 o                         
 -29   5   6          9.08         28.83        41.19 o                         
 -27   5   6         11.54         49.58        39.24 o                         
 -25   5   6         11.61         29.35        57.66 o                         
 -23   5   6         23.74         55.49        15.62 o                         
 -21   5   6         25.62         10.58        15.32 o                         
 -19   5   6         19.15         -8.54        15.24 o                         
 -17   5   6          0.30        -12.01        16.76 o                         
 -15   5   6         97.53         74.12        16.76 o                         
 -13   5   6       1517.28       1512.81        43.39 o                         
 -11   5   6       1898.77       2088.24        54.12 o                         
  -9   5   6        626.28        602.11        16.83 o                         
  -7   5   6        153.74        142.45        10.08 o                         
  -5   5   6       1058.88        973.70        24.04 o                         
  -3   5   6        118.72        127.71        11.35 o                         
  -1   5   6        690.02        730.70        33.12 o                         
   1   5   6       2475.54       2325.46        46.66 o                         
   3   5   6         20.22         28.83        11.89 o                         
   5   5   6        314.20        261.25        14.86 o                         
   7   5   6        913.63        907.86        26.21 o                         
   9   5   6       4603.80       4635.20        69.44 o                         
  11   5   6       2287.36       2330.68        59.18 o                         
  13   5   6         67.80         56.95        23.23 o                         
  15   5   6         84.88         64.58        20.46 o                         
  17   5   6        213.43        111.75        57.84 o                         
  19   5   6         14.18          4.12        52.98 o                         
  21   5   6          7.90         -4.63        42.38 o                         
 -28   6   6          0.04        -37.07        41.19 o                         
 -26   6   6          5.77        -20.59        37.86 o                         
 -24   6   6          0.49         24.34        47.99 o                         
 -22   6   6        111.65         78.68        23.02 o                         
 -20   6   6          4.54         12.99        13.47 o                         
 -18   6   6        184.50        186.57        18.19 o                         
 -16   6   6        237.24        236.60        21.70 o                         
 -14   6   6        160.49        132.10        18.76 o                         
 -12   6   6        607.77        708.41        41.19 o                         
 -10   6   6         33.63         53.54        14.56 o                         
  -8   6   6         10.36         -0.92        12.86 o                         
  -6   6   6        533.28        577.34        24.63 o                         
  -4   6   6        120.37        112.37        13.32 o                         
  -2   6   6          5.26        -17.63        17.63 o                         
   0   6   6          8.34          5.24        15.82 o                         
   2   6   6        553.49        506.56        45.31 o                         
   4   6   6        249.48        195.66        20.39 o                         
   6   6   6        260.96        291.42        16.28 o                         
   8   6   6         33.46         24.71        13.09 o                         
  10   6   6       1750.23       1728.65        36.44 o                         
  12   6   6        135.06        170.31        22.10 o                         
  14   6   6        239.99        248.71        54.11 o                         
  16   6   6        119.61         87.03        43.27 o                         
  18   6   6         41.27         66.12        36.14 o                         
  20   6   6          8.80          6.44        44.19 o                         
  22   6   6          4.32         57.66        61.78 o                         
 -27   7   6         26.73         15.10        30.48 o                         
 -25   7   6          0.10          9.61        39.24 o                         
 -23   7   6        126.08        107.91        50.90 o                         
 -21   7   6         10.04         58.50        37.46 o                         
 -19   7   6          0.71        -14.70        14.70 o                         
 -17   7   6          1.62         -1.35        15.63 o                         
 -15   7   6       1105.64       1235.94        69.55 o                         
 -13   7   6         90.65        119.44        24.71 o                         
 -11   7   6        374.09        498.36        32.95 o                         
  -7   7   6        257.96        201.81        28.83 o                         
  -5   7   6        939.98        972.01        49.42 o                         
  -3   7   6         87.79        104.31        18.53 o                         
  -1   7   6        373.36        359.47        24.63 o                         
   1   7   6        908.89       1065.96        39.24 o                         
   3   7   6        159.52        185.35        24.71 o                         
   5   7   6        398.33        449.08        21.14 o                         
   7   7   6        916.30        848.16        25.47 o                         
   9   7   6         28.36          5.39        13.25 o                         
  11   7   6       1024.66        930.99        26.51 o                         
  13   7   6        248.97        228.40        55.29 o                         
  15   7   6          5.62        -23.02        38.02 o                         
  17   7   6         40.80         35.55        49.81 o                         
  19   7   6          3.13         11.33        42.38 o                         
 -26   8   6         34.42        -18.04        30.48 o                         
 -24   8   6         14.63          6.56        39.24 o                         
 -22   8   6         52.54         23.81        30.40 o                         
 -20   8   6         42.61         30.54        36.89 o                         
 -18   8   6         28.63         17.61        15.29 o                         
 -16   8   6        144.40        194.11        41.54 o                         
 -14   8   6        245.42        417.76        41.48 o                         
 -12   8   6        452.19        450.18        32.91 o                         
  -6   8   6        245.82        238.88        28.83 o                         
  -4   8   6         19.01         28.83        24.71 o                         
  -2   8   6          8.20          8.24        24.71 o                         
   0   8   6        319.42        429.86        30.89 o                         
   2   8   6        453.56        481.16        27.55 o                         
   4   8   6          8.03         18.60        17.54 o                         
   6   8   6         52.60         13.21        12.93 o                         
   8   8   6        147.61        162.84        14.27 o                         
  10   8   6        732.23        797.83        41.07 o                         
  12   8   6         94.31        107.09        57.66 o                         
  14   8   6        368.38        320.12       156.51 o                         
  16   8   6          2.00        -16.47        86.49 o                         
  18   8   6          0.06        -65.90        65.90 o                         
 -25   9   6         10.43         20.80        28.69 o                         
 -23   9   6          1.37         17.63        36.32 o                         
 -21   9   6          0.16         30.56        52.99 o                         
 -19   9   6         49.16         74.56        32.34 o                         
 -17   9   6        107.94         68.29        35.88 o                         
 -15   9   6          0.86         18.96        17.46 o                         
 -13   9   6         84.88        104.27        38.59 o                         
 -11   9   6        139.43         80.13        47.08 o                         
  -9   9   6         45.82         74.22        45.22 o                         
  -7   9   6         26.47         38.83        49.42 o                         
  -5   9   6       1251.45        745.17        69.17 o                         
  -3   9   6         70.73         60.59        24.26 o                         
  -1   9   6         20.60         35.70        25.79 o                         
   1   9   6        109.58        160.75        29.07 o                         
   3   9   6        875.93        930.59        32.49 o                         
   5   9   6         12.48         46.85        17.84 o                         
   7   9   6         14.98         22.06        16.74 o                         
   9   9   6        203.56        131.80        53.54 o                         
  11   9   6        341.14        230.65        53.54 o                         
  17   9   6         12.22        -24.71        61.78 o                         
 -22  10   6          0.64         -3.56        30.89 o                         
 -20  10   6          7.30          2.95        24.25 o                         
 -18  10   6         33.08         44.45        30.02 o                         
 -16  10   6         25.31         -9.27        32.10 o                         
 -14  10   6          0.31        -10.09        41.22 o                         
 -12  10   6          6.16         15.27        44.38 o                         
 -10  10   6          3.48        -26.35        43.70 o                         
  -8  10   6          3.29         -0.26        45.97 o                         
  -6  10   6          3.84        -41.19        49.42 o                         
  -4  10   6        118.83         56.14        53.29 o                         
  -2  10   6        430.60        460.78       113.46 o                         
   0  10   6        221.34        289.27        82.37 o                         
   2  10   6        115.59         78.79        26.41 o                         
   4  10   6         19.72         27.53        41.19 o                         
   6  10   6          3.88         61.78        53.54 o                         
   8  10   6          0.92         65.90        49.42 o                         
  10  10   6          0.69         20.59        45.31 o                         
 -21  11   6         24.08         45.31        49.42 o                         
 -19  11   6          2.97        -19.03        24.85 o                         
 -17  11   6          7.69         13.71        31.34 o                         
 -15  11   6         17.43          3.99        36.89 o                         
 -13  11   6        107.03        117.22        46.07 o                         
 -11  11   6          2.96         12.51        41.84 o                         
  -9  11   6          9.80         28.68        44.38 o                         
  -7  11   6        256.96        322.30        86.49 o                         
  -5  11   6        105.85        123.56        78.25 o                         
  -3  11   6        134.89          9.69        49.25 o                         
  -1  11   6        320.20        215.54        55.10 o                         
   1  11   6        131.14         24.71        57.66 o                         
   3  11   6        107.52         16.47        57.66 o                         
   5  11   6          0.78        -45.31        45.31 o                         
   7  11   6         57.83         20.59        45.31 o                         
 -18  12   6          1.68         -7.14        22.58 o                         
 -16  12   6          1.73        -13.18        28.16 o                         
 -14  12   6          3.74         17.69        33.07 o                         
 -12  12   6          0.20         18.34        36.11 o                         
 -10  12   6          1.14         14.62        45.09 o                         
  -8  12   6          0.63          0.92        40.04 o                         
  -6  12   6        117.20        144.15        52.42 o                         
  -4  12   6          0.02         37.69        47.99 o                         
  -2  12   6         41.80          2.39        45.07 o                         
   0  12   6         26.47         -5.74        40.46 o                         
   2  12   6          9.24        -16.47        53.54 o                         
   4  12   6          0.16        -20.59        45.31 o                         
   6  12   6         20.85        -32.95        41.19 o                         
 -15  13   6         34.86         43.57        26.65 o                         
 -13  13   6         41.52         88.21        51.48 o                         
 -11  13   6          4.36        -25.97        33.40 o                         
  -9  13   6         18.45         48.25        30.42 o                         
  -7  13   6          5.06         31.42        41.19 o                         
  -5  13   6         27.40         -6.25        39.24 o                         
  -3  13   6         54.49         64.19        49.42 o                         
  -1  13   6         41.28         35.01        37.86 o                         
   1  13   6         65.35         26.77        35.01 o                         
   3  13   6          9.89        -41.19        41.19 o                         
 -10  14   6         18.64         16.47        32.95 o                         
  -8  14   6         13.66          6.59        28.69 o                         
  -6  14   6          3.00         -2.06        29.12 o                         
  -4  14   6         10.10         15.10        30.48 o                         
  -2  14   6          7.16         34.90        27.55 o                         
 -27   1   7         12.81         63.59        36.32 o                         
 -25   1   7          0.56         14.34        39.24 o                         
 -23   1   7         22.79         36.04        23.54 o                         
 -21   1   7        154.33        139.03        32.85 o                         
 -19   1   7         87.94        142.25        14.26 o                         
 -17   1   7         22.67         33.17        13.00 o                         
 -15   1   7         97.03         77.98        11.50 o                         
 -13   1   7         96.20        104.35        11.05 o                         
 -11   1   7       1757.66       1645.61        29.96 o                         
  -9   1   7       1530.25       1286.46        22.50 o                         
  -7   1   7         13.46         24.27         7.03 o                         
  -5   1   7       1970.02       1569.92        24.43 o                         
  -3   1   7       2558.34       2308.85        33.57 o                         
  -1   1   7        461.51        515.24        16.09 o                         
   1   1   7         42.69         61.03        11.50 o                         
   3   1   7       1935.63       1646.98        37.14 o                         
   5   1   7        938.66        782.36        34.59 o                         
   9   1   7        137.84        156.62        17.47 o                         
  11   1   7       1039.48       1026.30        59.72 o                         
  13   1   7        529.99        532.77        44.03 o                         
  15   1   7        156.33        111.82        17.19 o                         
  17   1   7          0.98         24.95        43.24 o                         
  19   1   7        126.44        143.92        41.34 o                         
  21   1   7         33.25          6.48        30.32 o                         
 -28   2   7          0.07        -28.83        45.31 o                         
 -26   2   7          5.23         -4.12        37.53 o                         
 -24   2   7          4.18         19.25        23.48 o                         
 -22   2   7         83.21        114.94        26.16 o                         
 -20   2   7        514.53        558.57        38.97 o                         
 -18   2   7         36.02         34.36        11.50 o                         
 -16   2   7         71.93         72.65        11.50 o                         
 -14   2   7        254.22        216.68        13.61 o                         
 -12   2   7         45.16         33.60         9.24 o                         
 -10   2   7       3450.13       3869.12        48.59 o                         
  -8   2   7       2204.42       2139.00        31.83 o                         
  -6   2   7        864.19        796.35        18.47 o                         
  -4   2   7        657.67        605.39        15.00 o                         
  -2   2   7         47.23         98.09        12.35 o                         
   0   2   7        356.75        347.32        15.60 o                         
   2   2   7         70.86         68.64        10.59 o                         
   4   2   7        210.85        247.02        26.77 o                         
   6   2   7         36.25         32.95        20.59 o                         
   8   2   7       1129.04       1149.11        57.66 o                         
  10   2   7       1228.47       1052.52        34.95 o                         
  12   2   7        357.06        331.24        46.62 o                         
  14   2   7         74.32         69.69        18.73 o                         
  16   2   7         87.20         60.52        47.92 o                         
  18   2   7         55.22          8.70        53.12 o                         
  20   2   7        117.62         78.80        62.97 o                         
  22   2   7          0.31        -26.88        32.02 o                         
 -27   3   7         12.38         57.66        53.54 o                         
 -25   3   7         29.08         18.89        33.85 o                         
 -23   3   7          9.10         30.44        14.99 o                         
 -21   3   7        297.80        323.35        22.86 o                         
 -19   3   7        390.75        407.76        21.11 o                         
 -17   3   7        554.40        585.75        28.69 o                         
 -15   3   7         16.55         43.34        11.50 o                         
 -13   3   7       1602.00       1900.02        34.37 o                         
 -11   3   7        172.48        154.51        10.86 o                         
  -9   3   7       1517.68       1511.46        27.94 o                         
  -7   3   7          1.26         12.69         7.58 o                         
  -5   3   7       1544.03       1789.33        38.49 o                         
  -3   3   7        606.23        516.51        15.75 o                         
  -1   3   7        240.14        219.34        13.08 o                         
   1   3   7          4.73         -4.38        10.27 o                         
   3   3   7       2367.52       2204.11        52.42 o                         
   5   3   7       1250.97       1105.34        41.19 o                         
   7   3   7        597.83        518.95        37.07 o                         
   9   3   7        279.86        294.61        23.30 o                         
  11   3   7         62.59         51.64        22.43 o                         
  13   3   7        150.62        139.26        26.10 o                         
  15   3   7        291.10        285.74        42.48 o                         
  17   3   7        273.24        237.97        60.39 o                         
  19   3   7          8.53         64.24        48.86 o                         
  21   3   7          0.10        -17.98        39.21 o                         
 -28   4   7         20.43         14.42        32.04 o                         
 -26   4   7         13.76          8.57        33.90 o                         
 -24   4   7          7.14          2.14        32.61 o                         
 -22   4   7         11.73         32.27        13.67 o                         
 -20   4   7        220.05        245.05        20.17 o                         
 -18   4   7        623.15        653.62        25.25 o                         
 -16   4   7         50.55         67.86        16.76 o                         
 -14   4   7        452.96        416.15        17.88 o                         
 -12   4   7        546.52        500.88        18.36 o                         
 -10   4   7          9.33         16.14        13.08 o                         
  -8   4   7       1461.46       1769.78        32.19 o                         
  -6   4   7       2731.72       2392.89        64.66 o                         
  -4   4   7         12.93         33.86         9.43 o                         
  -2   4   7        902.49        799.48        40.32 o                         
   0   4   7          8.32         -4.12        10.71 o                         
   2   4   7        603.26        696.15        29.12 o                         
   4   4   7       1046.27       1100.41        39.24 o                         
   6   4   7        898.44        932.88        37.86 o                         
   8   4   7        394.35        531.31        41.19 o                         
  10   4   7         25.16         -0.44        22.35 o                         
  12   4   7         38.36         49.27        16.58 o                         
  14   4   7        108.98        115.96        22.81 o                         
  16   4   7         27.33        -14.21        54.27 o                         
  18   4   7         21.17         83.96        54.74 o                         
  20   4   7         10.17         -8.75        42.38 o                         
 -29   5   7          0.92         45.31        37.07 o                         
 -27   5   7         15.70        -30.89        34.95 o                         
 -25   5   7          1.08         30.01        29.97 o                         
 -23   5   7          0.15         36.85        33.84 o                         
 -21   5   7          1.70         25.88        15.71 o                         
 -19   5   7         45.73         37.31        16.09 o                         
 -17   5   7        303.62        325.66        26.69 o                         
 -15   5   7        542.77        487.51        25.73 o                         
 -13   5   7         24.52          0.22        13.00 o                         
 -11   5   7        624.77        624.08        19.48 o                         
  -9   5   7          8.76          6.23        17.95 o                         
  -7   5   7        142.65        216.75        18.76 o                         
  -5   5   7        542.75        339.02        21.70 o                         
  -3   5   7       1415.12       1276.80        40.77 o                         
  -1   5   7          2.16        -12.36        14.56 o                         
   1   5   7         30.35         52.42        15.82 o                         
   3   5   7          7.35         13.48        15.82 o                         
   5   5   7       4305.23       4395.69       117.38 o                         
   7   5   7       2634.38       2583.88        64.07 o                         
   9   5   7         98.66         92.26        36.31 o                         
  11   5   7        406.11        330.91        22.01 o                         
  13   5   7         28.24         35.96        29.33 o                         
  15   5   7        124.08        -24.43        59.25 o                         
  17   5   7         44.19        -34.85        52.39 o                         
  19   5   7          5.13        -24.71        28.74 o                         
  21   5   7          0.34         28.99        59.72 o                         
 -28   6   7          0.02        -17.78        27.55 o                         
 -26   6   7          8.21         20.59        37.86 o                         
 -24   6   7          6.07         -8.24        29.97 o                         
 -22   6   7         95.89         55.41        35.46 o                         
 -20   6   7         14.79         29.31        15.42 o                         
 -18   6   7         42.11         39.26        17.20 o                         
 -16   6   7        531.02        589.86        26.87 o                         
 -14   6   7         11.90          8.92        16.76 o                         
 -12   6   7        493.26        601.33        41.19 o                         
 -10   6   7        106.51        142.57        20.59 o                         
  -8   6   7          4.06        -11.61        15.82 o                         
  -6   6   7          2.44         -2.25        15.82 o                         
  -4   6   7       1235.69       1349.49        61.78 o                         
  -2   6   7        812.64        690.03        32.04 o                         
   0   6   7        160.89        157.05        22.65 o                         
   2   6   7        215.26        169.51        21.70 o                         
   4   6   7       1314.94       1404.38        46.32 o                         
   6   6   7       3486.26       3556.66       101.49 o                         
   8   6   7        314.38        273.43        21.76 o                         
  10   6   7        447.95        466.18        24.98 o                         
  12   6   7         40.90         62.23        14.55 o                         
  14   6   7        212.73        166.67        44.30 o                         
  16   6   7          7.65          9.97        36.14 o                         
  18   6   7         21.67         20.05        28.58 o                         
  20   6   7          0.16         43.16        37.07 o                         
 -27   7   7         14.16         13.80        28.69 o                         
 -25   7   7         23.89          1.27        37.53 o                         
 -23   7   7         33.78        -20.35        28.98 o                         
 -21   7   7         38.56         44.56        37.46 o                         
 -19   7   7         12.28         27.66        13.44 o                         
 -17   7   7        117.68        158.90        21.77 o                         
 -15   7   7          4.86         12.56        21.46 o                         
 -13   7   7         16.57         47.41        18.68 o                         
 -11   7   7         12.72         16.47        16.47 o                         
  -9   7   7        397.41        444.82        37.07 o                         
  -7   7   7          9.29         82.37        24.71 o                         
  -5   7   7        123.26        119.85        20.59 o                         
  -3   7   7         15.62          1.50        16.47 o                         
  -1   7   7        223.69        212.40        21.70 o                         
   1   7   7          2.69         10.46        18.76 o                         
   3   7   7         13.69          2.69        17.71 o                         
   5   7   7        271.74        239.28        21.64 o                         
   7   7   7        420.93        413.10        44.95 o                         
   9   7   7         15.82         23.28        18.78 o                         
  11   7   7         62.86         53.54        61.78 o                         
  13   7   7          0.14        -49.42        49.42 o                         
  15   7   7          2.22         30.45        37.77 o                         
  17   7   7          0.01         -4.40        25.35 o                         
 -26   8   7         67.06         31.51        28.69 o                         
 -24   8   7         45.44         33.32        24.36 o                         
 -22   8   7          4.48          9.45        28.86 o                         
 -20   8   7          0.75        -16.97        34.43 o                         
 -18   8   7          7.56         38.15        40.38 o                         
 -16   8   7          0.35        -19.62        19.62 o                         
 -14   8   7          6.23         27.17        18.22 o                         
 -12   8   7        511.08        460.96        57.07 o                         
 -10   8   7          2.08        -28.92        34.75 o                         
  -8   8   7        637.87        841.73       113.94 o                         
  -6   8   7       1144.43       1024.51        92.67 o                         
  -4   8   7         77.84        139.57        41.19 o                         
  -2   8   7       1975.88       2023.01        81.37 o                         
   0   8   7         48.33         52.68        17.71 o                         
   2   8   7        205.76        314.92        23.07 o                         
   4   8   7         29.47         61.85        19.40 o                         
   6   8   7          1.68        -10.36        26.71 o                         
   8   8   7         41.51         40.87        21.28 o                         
  10   8   7        193.66        243.00        65.90 o                         
  12   8   7        197.72        226.53        57.66 o                         
  14   8   7          0.34         12.36        41.19 o                         
  16   8   7         14.38        -12.36        28.83 o                         
 -25   9   7         59.54         45.31        32.95 o                         
 -23   9   7          0.02         -4.96        21.82 o                         
 -21   9   7          3.23         11.74        26.73 o                         
 -19   9   7         66.55         62.88        35.03 o                         
 -17   9   7         12.51         -0.55        33.36 o                         
 -15   9   7          5.55        -24.72        34.11 o                         
 -13   9   7        152.97        187.56        41.53 o                         
 -11   9   7        151.79        161.82        48.39 o                         
  -9   9   7         60.46         72.24        55.40 o                         
  -7   9   7         93.06         50.43        52.42 o                         
  -5   9   7        235.96         87.68        24.90 o                         
  -3   9   7          9.65         -4.12        22.10 o                         
  -1   9   7          0.92         21.97        25.79 o                         
   1   9   7         84.86         52.17        25.79 o                         
   3   9   7         21.77         45.73        16.09 o                         
   5   9   7         98.73         63.70        15.99 o                         
   7   9   7          3.11         37.07        49.42 o                         
   9   9   7         13.61          0.00        45.31 o                         
  11   9   7         10.06         78.25        41.19 o                         
  13   9   7          5.04        -16.47        32.95 o                         
 -22  10   7         17.11          6.97        18.98 o                         
 -20  10   7         63.74         43.93        25.69 o                         
 -18  10   7         48.42         44.34        27.49 o                         
 -16  10   7          5.78         -3.26        29.32 o                         
 -14  10   7         34.99         43.63        41.46 o                         
 -12  10   7         80.17         97.47        45.70 o                         
 -10  10   7        503.36        525.58        71.46 o                         
  -8  10   7        338.82        330.87        98.85 o                         
  -6  10   7        443.40        282.11        74.14 o                         
  -4  10   7         70.36         47.34        28.64 o                         
  -2  10   7        108.56         79.02        32.95 o                         
   0  10   7         16.00         29.65        22.71 o                         
   2  10   7         88.46         90.61        61.78 o                         
   4  10   7        187.69        259.48        65.90 o                         
   6  10   7         10.51         57.66        53.54 o                         
   8  10   7          1.93         49.42        45.31 o                         
  10  10   7         57.77        123.56        45.31 o                         
  12  10   7         48.22         82.37        37.07 o                         
 -21  11   7          0.09        -41.19        41.19 o                         
 -19  11   7         51.53         62.10        24.40 o                         
 -17  11   7         38.74        -13.18        28.16 o                         
 -15  11   7          0.16         17.14        33.07 o                         
 -13  11   7         19.83         57.11        37.56 o                         
 -11  11   7        207.14        250.48        60.01 o                         
  -9  11   7         86.10         58.15        49.25 o                         
  -7  11   7         13.54        -18.47        44.51 o                         
  -5  11   7        277.92        172.98        55.10 o                         
  -3  11   7          0.65          1.03        45.52 o                         
  -1  11   7          0.53         12.36        57.66 o                         
   1  11   7          9.67         28.83        53.54 o                         
   3  11   7          3.43        -12.36        49.42 o                         
   5  11   7          0.04         12.36        49.42 o                         
   7  11   7         24.32        -41.19        41.19 o                         
   9  11   7         12.97        -20.59        37.07 o                         
 -16  12   7         40.94         36.26        38.05 o                         
 -14  12   7         37.52         35.83        29.46 o                         
 -12  12   7         10.08        -29.66        29.66 o                         
 -10  12   7         21.61         81.24        42.15 o                         
  -8  12   7         61.66         42.89        42.15 o                         
  -6  12   7        130.51        117.38        46.60 o                         
  -4  12   7        327.81        231.02       117.38 o                         
  -2  12   7         85.99         55.67        42.15 o                         
   0  12   7         10.97        -12.36        49.42 o                         
   2  12   7         96.81         70.02        49.42 o                         
   4  12   7         72.59         45.31        49.42 o                         
   6  12   7         37.44          4.12        41.19 o                         
 -13  13   7         33.65         44.39        28.83 o                         
 -11  13   7          1.06         -1.44        28.69 o                         
  -9  13   7          2.60        -24.52        30.48 o                         
  -7  13   7          7.03         39.13        34.95 o                         
  -5  13   7        110.27         88.39        37.53 o                         
  -3  13   7         69.88         73.28        35.01 o                         
  -1  13   7          4.67        -24.71        45.31 o                         
   1  13   7         16.31        -16.47        41.19 o                         
   3  13   7         35.01         74.14        41.19 o                         
 -28   0   8         36.12         61.78        49.42 o                         
 -26   0   8          0.42         12.36        53.54 o                         
 -24   0   8         69.61        107.09        61.78 o                         
 -22   0   8         18.34        -11.36        22.56 o                         
 -20   0   8          5.70         17.53        24.02 o                         
 -18   0   8          0.57         25.06        16.76 o                         
 -16   0   8          5.70          8.24        22.65 o                         
 -14   0   8        824.25        987.93        37.53 o                         
 -12   0   8        362.07        313.53        21.70 o                         
 -10   0   8         33.78         27.27        10.84 o                         
  -8   0   8       1622.53       1558.87        38.51 o                         
  -6   0   8        252.73        341.44        18.59 o                         
  -4   0   8        152.81        219.01        24.44 o                         
  -2   0   8       3113.33       2754.01        61.16 o                         
   0   0   8        234.22        189.46        24.71 o                         
   2   0   8        918.44        864.92        45.31 o                         
  10   0   8       1022.74       1217.32        97.92 o                         
  12   0   8       1961.98       2069.37       350.09 o                         
  14   0   8        788.12        537.06        76.15 o                         
  16   0   8        222.34        146.78        60.92 o                         
  18   0   8         73.54         52.91        50.31 o                         
  20   0   8         12.05         16.73        40.13 o                         
 -29   1   8        157.73         82.37        29.12 o                         
 -27   1   8         56.56         10.81        43.25 o                         
 -25   1   8          2.95        -22.73        39.24 o                         
 -23   1   8         27.77         45.55        31.98 o                         
 -21   1   8         14.39         11.55        14.75 o                         
 -19   1   8         32.51          8.65        11.95 o                         
 -17   1   8         16.71          4.55        13.00 o                         
 -15   1   8          5.39         18.41        12.55 o                         
 -13   1   8         67.56         56.52        11.19 o                         
 -11   1   8        332.16        337.59        21.40 o                         
  -9   1   8        866.46       1174.16        24.63 o                         
  -7   1   8       2534.16       3305.18        55.57 o                         
  -5   1   8       1032.51        802.33        20.78 o                         
  -3   1   8        222.16        187.59        11.04 o                         
  -1   1   8        232.68        303.72        16.65 o                         
   1   1   8        599.63        613.68        37.07 o                         
   3   1   8        172.60        160.63        24.71 o                         
   5   1   8        732.63        761.95        45.31 o                         
   9   1   8        370.42        677.88        54.09 o                         
  11   1   8         83.51         88.70        45.41 o                         
  13   1   8       1009.63        809.57       141.19 o                         
  15   1   8        108.84        109.09        44.32 o                         
  17   1   8         24.74         47.79        37.97 o                         
  19   1   8          2.70        -29.62        29.62 o                         
  21   1   8          0.51         15.35        47.99 o                         
 -28   2   8          6.97         34.07        31.64 o                         
 -26   2   8          1.34        -34.59        34.59 o                         
 -24   2   8          0.64        -36.32        36.32 o                         
 -22   2   8          2.85          1.75        13.49 o                         
 -20   2   8          0.34         -4.33        12.83 o                         
 -18   2   8         19.57         11.50        11.22 o                         
 -16   2   8        637.94        619.41        21.25 o                         
 -14   2   8        170.90        154.21        14.94 o                         
 -12   2   8         21.65         11.23        11.19 o                         
 -10   2   8        630.17        679.56        23.19 o                         
  -8   2   8       4056.87       4008.52        59.13 o                         
  -6   2   8       3020.56       2759.97        41.11 o                         
  -4   2   8        768.23        835.61        24.95 o                         
  -2   2   8        820.34        683.53        30.48 o                         
   0   2   8        728.15        760.88        33.40 o                         
   2   2   8        144.31        183.49        17.47 o                         
   4   2   8        577.01        720.77        45.31 o                         
   6   2   8          8.66         28.83        24.71 o                         
   8   2   8       2298.98       2617.55       256.74 o                         
  10   2   8        125.96        159.69        60.64 o                         
  12   2   8         95.42          5.56        49.52 o                         
  14   2   8          1.38        -31.07        38.48 o                         
  16   2   8         81.39         80.71        38.73 o                         
  18   2   8         18.24         43.29        34.21 o                         
  20   2   8         23.87         27.70        35.40 o                         
 -29   3   8         61.25         37.07        41.19 o                         
 -27   3   8         10.39         -2.25        31.64 o                         
 -25   3   8          1.02         27.10        31.45 o                         
 -23   3   8          4.68         28.01        33.90 o                         
 -21   3   8         13.21         36.82        15.26 o                         
 -19   3   8        209.33        266.84        20.83 o                         
 -17   3   8         93.65         77.86        12.81 o                         
 -15   3   8         21.96         29.13        11.72 o                         
 -13   3   8          0.15         33.43        12.55 o                         
 -11   3   8         72.95         57.24        11.73 o                         
  -9   3   8        311.03        294.70        14.61 o                         
  -7   3   8        907.11       1038.07        25.54 o                         
  -5   3   8         67.06         65.90        15.82 o                         
  -3   3   8        247.02        385.37        23.30 o                         
  -1   3   8        129.10        143.56        17.47 o                         
   1   3   8        235.78        338.33        21.70 o                         
   3   3   8        825.62        702.82        33.40 o                         
   5   3   8        488.64        337.73        32.95 o                         
   7   3   8         36.45          5.68        24.26 o                         
   9   3   8         18.57         11.35        27.94 o                         
  11   3   8        100.30         84.98        43.18 o                         
  13   3   8         82.53         81.62        43.87 o                         
  15   3   8         82.00         88.13        54.19 o                         
  17   3   8          3.31         24.19        47.06 o                         
  19   3   8          0.31        -10.50        39.70 o                         
 -28   4   8         11.77         10.61        23.54 o                         
 -26   4   8         19.94         18.79        28.41 o                         
 -24   4   8         11.17         19.13        32.61 o                         
 -22   4   8         74.33         57.70        13.28 o                         
 -20   4   8        170.18        112.37        16.32 o                         
 -18   4   8        104.65         86.01        23.52 o                         
 -16   4   8        578.38        598.04        39.91 o                         
 -14   4   8          1.33         13.84        11.72 o                         
 -12   4   8         43.67         79.41        21.63 o                         
 -10   4   8        121.86        121.59        12.09 o                         
  -8   4   8         91.16         85.23        13.32 o                         
  -6   4   8        600.18        616.30        29.12 o                         
  -4   4   8        271.55        388.25        23.30 o                         
  -2   4   8         98.58        136.57        49.42 o                         
   0   4   8       2989.37       2932.54        66.98 o                         
   2   4   8       3068.60       2943.06        68.39 o                         
   4   4   8        593.21        750.71        34.95 o                         
   6   4   8        623.71        485.83       236.82 o                         
   8   4   8        377.49        432.79        30.01 o                         
  10   4   8        229.89        276.62        58.40 o                         
  12   4   8        139.03        110.49        58.67 o                         
  14   4   8         47.00         76.82        56.64 o                         
  16   4   8         18.00         32.15        72.08 o                         
  18   4   8          4.40        -27.90        27.90 o                         
 -27   5   8         10.74         26.86        24.81 o                         
 -25   5   8         37.79         52.06        30.31 o                         
 -23   5   8          0.07        -31.28        31.34 o                         
 -21   5   8         15.95         22.05        19.62 o                         
 -19   5   8        190.88        240.08        20.33 o                         
 -17   5   8          9.89         21.21        16.04 o                         
 -15   5   8        212.36        258.80        26.84 o                         
 -13   5   8          2.46          3.03        14.31 o                         
 -11   5   8         16.38         -2.32        13.32 o                         
  -9   5   8        469.99        466.37        20.51 o                         
  -7   5   8        563.09        531.89        27.55 o                         
  -5   5   8         80.27         53.54        17.47 o                         
  -3   5   8        107.41         87.22        18.76 o                         
  -1   5   8        251.92        303.73        39.13 o                         
   1   5   8       4006.61       4238.11        90.28 o                         
   3   5   8       2665.04       2572.91        62.56 o                         
   5   5   8         80.83        135.61        29.05 o                         
   7   5   8        785.87        803.14        49.42 o                         
   9   5   8        108.68         53.54        23.44 o                         
  11   5   8        120.66         28.83        70.02 o                         
  13   5   8        190.59        118.89        59.85 o                         
  15   5   8          6.96         12.98        35.08 o                         
  17   5   8          1.22         -6.03        31.59 o                         
  19   5   8          1.15        -32.95        32.95 o                         
 -28   6   8          1.71         28.83        32.95 o                         
 -26   6   8         14.35         13.92        24.24 o                         
 -24   6   8         16.85         13.59        29.46 o                         
 -22   6   8         92.77        108.03        36.40 o                         
 -20   6   8         81.33         75.44        38.94 o                         
 -18   6   8        141.30         93.69        16.21 o                         
 -16   6   8          4.44        -10.37        21.64 o                         
 -14   6   8         59.24          7.16        48.75 o                         
 -12   6   8         13.58         51.67        19.54 o                         
 -10   6   8         36.63         74.14        28.83 o                         
  -8   6   8         29.14         28.83        17.47 o                         
  -6   6   8         78.89        102.50        18.76 o                         
  -4   6   8        189.30        201.05        21.70 o                         
  -2   6   8        507.17        591.61        29.12 o                         
   0   6   8        167.78        227.57        21.70 o                         
   2   6   8       1269.36       1307.45        38.39 o                         
   4   6   8       1806.99       1950.43        47.70 o                         
   6   6   8        204.83        133.10        22.02 o                         
   8   6   8        441.07        363.28        30.37 o                         
  10   6   8        144.08        197.70        70.02 o                         
  12   6   8          1.74         11.36        41.56 o                         
  14   6   8         40.71         31.36        33.34 o                         
  16   6   8         34.46         40.16        29.33 o                         
 -27   7   8          0.88        -10.66        28.83 o                         
 -25   7   8          1.06          7.25        23.46 o                         
 -23   7   8        122.81        136.56        34.80 o                         
 -21   7   8         51.74         64.19        34.98 o                         
 -19   7   8        206.84        214.69        44.05 o                         
 -17   7   8         35.55         76.15        22.60 o                         
 -15   7   8        102.78         99.00        18.75 o                         
 -13   7   8         19.35         28.90        21.40 o                         
 -11   7   8          0.99         24.05        23.14 o                         
  -9   7   8        580.13        570.89        47.56 o                         
  -7   7   8        259.25        195.58        31.51 o                         
  -5   7   8         51.21         84.39        22.00 o                         
  -3   7   8         60.36         66.16        26.27 o                         
  -1   7   8        995.00       1054.17        67.90 o                         
   1   7   8        292.89        206.29        20.47 o                         
   3   7   8       2792.64       2747.40        73.84 o                         
   5   7   8        126.10        150.18        27.70 o                         
   7   7   8          4.97         -8.93        15.17 o                         
   9   7   8        191.74        205.93        65.90 o                         
  11   7   8         35.70         41.19        53.54 o                         
  13   7   8         44.69         65.90        45.31 o                         
  15   7   8         52.67         65.90        37.07 o                         
 -24   8   8         28.06         38.88        23.19 o                         
 -22   8   8         63.04         53.85        31.14 o                         
 -20   8   8         21.54        -13.55        30.40 o                         
 -18   8   8         38.09         15.48        34.89 o                         
 -16   8   8          2.00        -26.63        38.16 o                         
 -14   8   8         33.66         18.92        42.67 o                         
 -12   8   8         10.51         -5.68        36.40 o                         
 -10   8   8         45.46         44.45        42.27 o                         
  -8   8   8         50.82         88.23        25.01 o                         
  -6   8   8         88.25         71.61        31.44 o                         
  -4   8   8        273.50        296.25        88.55 o                         
  -2   8   8        108.07        131.20        17.84 o                         
   0   8   8        271.47        296.08        23.41 o                         
   2   8   8        367.16        304.38        23.39 o                         
   4   8   8        760.09        873.85        32.31 o                         
   6   8   8        398.92        428.34        70.02 o                         
   8   8   8         16.00         32.95        49.42 o                         
  10   8   8         10.43        -16.47        45.31 o                         
  12   8   8          9.91         24.71        41.19 o                         
  14   8   8          1.73        -16.47        32.95 o                         
 -23   9   8          8.24         -9.70        18.72 o                         
 -21   9   8          0.43          3.72        25.69 o                         
 -19   9   8          3.54         16.34        28.52 o                         
 -17   9   8         23.24         32.70        34.68 o                         
 -15   9   8          2.11         28.95        33.25 o                         
 -13   9   8        166.03        223.04        40.43 o                         
 -11   9   8         69.91        104.69        42.67 o                         
  -9   9   8        269.92        353.71        98.85 o                         
  -7   9   8          6.11        -10.45        18.82 o                         
  -5   9   8        316.31        259.46        29.81 o                         
  -3   9   8         56.84         47.04        22.44 o                         
  -1   9   8         84.55         90.61        28.83 o                         
   1   9   8         19.53         65.90        53.54 o                         
   3   9   8        160.50        181.22        57.66 o                         
   5   9   8         58.09         98.85        53.54 o                         
   7   9   8        397.37        490.12        65.90 o                         
   9   9   8         23.06         57.66        45.31 o                         
  11   9   8         51.01         74.14        41.19 o                         
  13   9   8         76.82         37.07        28.83 o                         
 -22  10   8          0.41          8.24        41.19 o                         
 -20  10   8          6.53         20.56        21.31 o                         
 -18  10   8          0.11         13.81        26.02 o                         
 -16  10   8          1.56         63.58        28.28 o                         
 -14  10   8         52.46         59.72        47.08 o                         
 -12  10   8         64.93         78.25        46.60 o                         
 -10  10   8        235.33        160.75       133.86 o                         
  -8  10   8        134.79        147.70        74.14 o                         
  -6  10   8          4.73         18.72        47.46 o                         
  -4  10   8          2.04        -12.36        53.54 o                         
  -2  10   8          3.55          8.24        53.54 o                         
   0  10   8          6.48          4.12        49.42 o                         
   2  10   8          9.91         53.54        53.54 o                         
   4  10   8          0.36         20.59        49.42 o                         
   6  10   8          2.15         -8.24        45.31 o                         
   8  10   8         24.12         37.07        41.19 o                         
  10  10   8         40.31        -28.83        37.07 o                         
 -19  11   8          0.83         12.84        21.69 o                         
 -17  11   8          3.56         -6.62        25.29 o                         
 -15  11   8         25.00         18.06        29.66 o                         
 -13  11   8         29.77         21.39        32.07 o                         
 -11  11   8          6.86         49.72        53.54 o                         
  -9  11   8         67.61         47.36        43.69 o                         
  -7  11   8        131.04        122.58        82.37 o                         
  -5  11   8          0.62         64.44        57.66 o                         
  -3  11   8         19.09         78.25        57.66 o                         
  -1  11   8        150.76        131.80        57.66 o                         
   1  11   8        102.87         78.25        49.42 o                         
   3  11   8          9.93        -28.83        45.31 o                         
   5  11   8         51.85         32.95        41.19 o                         
   7  11   8         48.89         28.83        37.07 o                         
 -16  12   8          3.20         -8.24        24.71 o                         
 -14  12   8         16.27         10.62        27.55 o                         
 -12  12   8          2.15          2.62        31.64 o                         
 -10  12   8         24.35         32.95        34.95 o                         
  -8  12   8         11.99         37.07        34.95 o                         
  -6  12   8          0.71         16.47        34.95 o                         
  -4  12   8          0.06         16.47        49.42 o                         
  -2  12   8         36.91          8.24        45.31 o                         
   0  12   8          5.76          4.12        45.31 o                         
   2  12   8          1.51          8.24        41.19 o                         
   4  12   8          6.70         53.54        37.07 o                         
  -9  13   8         14.09         20.59        37.07 o                         
  -7  13   8         48.47         53.54        41.19 o                         
  -5  13   8          1.12         16.47        41.19 o                         
  -3  13   8          0.19          4.12        37.07 o                         
  -1  13   8         35.75         12.36        37.07 o                         
 -29   1   9          9.63        -30.89        30.89 o                         
 -27   1   9         10.83         17.55        33.40 o                         
 -25   1   9          0.02         -0.63        37.53 o                         
 -23   1   9         18.84         58.90        67.96 o                         
 -21   1   9          2.27         -9.34         9.41 o                         
 -19   1   9         39.92         29.74        11.41 o                         
 -17   1   9        141.00        116.91        12.86 o                         
 -15   1   9        206.45        223.21        15.34 o                         
 -13   1   9        376.23        381.39        17.41 o                         
 -11   1   9        158.09        158.33        13.81 o                         
  -9   1   9         21.90         12.92        11.19 o                         
  -7   1   9          3.91         12.73        11.19 o                         
  -5   1   9        356.59        345.29        15.34 o                         
  -3   1   9        594.58        540.53        22.56 o                         
  -1   1   9        553.30        708.79        29.12 o                         
   1   1   9         34.00         74.14        24.71 o                         
   3   1   9       1718.01       1713.36        65.90 o                         
   5   1   9        128.46        157.84        44.34 o                         
   7   1   9        711.14        814.53        61.90 o                         
   9   1   9        389.02        524.74        67.18 o                         
  11   1   9         69.70        137.21        45.86 o                         
  13   1   9         68.54         59.65        38.96 o                         
  15   1   9         87.95         72.47        36.05 o                         
  17   1   9         68.50         56.92        31.12 o                         
 -28   2   9         57.65         43.25        32.04 o                         
 -26   2   9          8.04         28.83        36.32 o                         
 -24   2   9         29.95         36.76        39.24 o                         
 -22   2   9          2.85          7.10        41.56 o                         
 -20   2   9        160.98        182.92        15.35 o                         
 -18   2   9        173.92        274.18        17.19 o                         
 -16   2   9        177.45        168.87        13.30 o                         
 -14   2   9         90.27         86.41        12.50 o                         
 -12   2   9         78.64         64.73        12.09 o                         
 -10   2   9         13.20          2.75        11.73 o                         
  -8   2   9         96.67        124.92        12.79 o                         
  -6   2   9        151.79        200.71        13.27 o                         
  -4   2   9         11.66         35.01        17.47 o                         
  -2   2   9        615.93        456.69        26.77 o                         
   0   2   9       1054.39        974.28        37.86 o                         
   2   2   9        204.56        280.07        28.83 o                         
   4   2   9        296.34        339.28        34.58 o                         
   6   2   9         44.43         83.37        20.59 o                         
   8   2   9       1107.50       1441.65        71.69 o                         
  10   2   9        345.66        503.67       120.43 o                         
  12   2   9        240.79        217.56        56.48 o                         
  14   2   9          0.04         -7.52        33.98 o                         
  16   2   9         69.46         56.50        32.90 o                         
  18   2   9          5.32          0.59        36.00 o                         
 -29   3   9         19.76         24.71        37.07 o                         
 -27   3   9         88.91         35.01        55.60 o                         
 -25   3   9         51.54         82.37        37.86 o                         
 -23   3   9         17.90          1.51        32.07 o                         
 -21   3   9        241.01        215.06        17.77 o                         
 -19   3   9          5.83          9.05        10.93 o                         
 -17   3   9         58.74         44.36        12.17 o                         
 -15   3   9         44.10         35.71        11.61 o                         
 -13   3   9        986.95       1013.56        29.38 o                         
 -11   3   9          2.52         -8.69        15.46 o                         
  -9   3   9          0.96          0.18        10.71 o                         
  -7   3   9        852.82        831.39        37.86 o                         
  -5   3   9       1666.08       1796.37        50.90 o                         
  -3   3   9        799.25        746.70        33.40 o                         
  -1   3   9        714.02        699.22        30.48 o                         
   1   3   9       2879.95       2608.10        62.56 o                         
   3   3   9          3.43          6.59        20.56 o                         
   5   3   9         75.29        108.67        22.98 o                         
   7   3   9        344.65        380.81        52.31 o                         
   9   3   9        714.03       1268.36       193.58 o                         
  11   3   9        237.36        263.43        47.23 o                         
  13   3   9         23.92        -23.77        33.42 o                         
  15   3   9          5.21        -46.09        50.66 o                         
  17   3   9         30.18         -5.85        41.79 o                         
 -28   4   9         20.58         10.98        25.73 o                         
 -26   4   9         57.64         84.82        28.34 o                         
 -24   4   9          6.67         11.27        31.45 o                         
 -22   4   9         50.79         84.29        36.35 o                         
 -20   4   9         63.71         70.13        17.84 o                         
 -18   4   9         40.82         53.18        21.38 o                         
 -16   4   9        167.72        171.36        13.60 o                         
 -14   4   9        609.85        562.37        48.20 o                         
 -12   4   9         29.18         39.48        11.57 o                         
 -10   4   9         22.17         19.82        13.32 o                         
  -8   4   9        145.91        177.97        22.65 o                         
  -6   4   9        759.88        758.93        34.95 o                         
  -4   4   9       1290.79       1289.16        43.69 o                         
  -2   4   9       1088.97       1119.30        39.24 o                         
   0   4   9       2050.45       2047.83        53.82 o                         
   2   4   9        220.41        261.81        19.02 o                         
   4   4   9          0.60        -28.83        30.89 o                         
   6   4   9         73.62         83.19        23.61 o                         
   8   4   9        141.82        186.88        33.37 o                         
  10   4   9        127.05        288.93        78.25 o                         
  12   4   9         28.33          8.24        61.78 o                         
  14   4   9          6.62        -14.69        49.25 o                         
  16   4   9         19.13         23.59        27.90 o                         
 -27   5   9          9.23          5.48        21.14 o                         
 -25   5   9          0.34        -14.33        25.94 o                         
 -23   5   9         28.72         25.92        30.86 o                         
 -21   5   9          4.79        -21.05        30.86 o                         
 -19   5   9         68.43         56.97        15.46 o                         
 -17   5   9          0.08         13.01        18.19 o                         
 -15   5   9          0.38         21.90        17.81 o                         
 -13   5   9          4.51          9.26        22.14 o                         
 -11   5   9        561.10        449.09        43.64 o                         
  -9   5   9          4.25         27.75        18.19 o                         
  -7   5   9        332.26        343.92        24.63 o                         
  -5   5   9          2.30         -8.61        26.77 o                         
  -3   5   9        777.76        893.12        35.10 o                         
  -1   5   9       1991.74       2163.84        44.00 o                         
   1   5   9         84.53         92.96        16.05 o                         
   3   5   9        374.93        365.12        26.16 o                         
   5   5   9          0.74        -26.72        26.72 o                         
   7   5   9         32.55         76.98        20.47 o                         
   9   5   9        111.15        105.03        67.96 o                         
  11   5   9         55.61         28.68        51.48 o                         
  13   5   9         33.70         78.25        38.59 o                         
  15   5   9          1.21         -3.53        29.65 o                         
 -26   6   9          4.52        -16.46        19.92 o                         
 -24   6   9         35.04         16.66        26.37 o                         
 -22   6   9          2.06          5.41        31.34 o                         
 -20   6   9         35.62         39.00        35.29 o                         
 -18   6   9         56.72         10.20        36.89 o                         
 -16   6   9        155.47        202.75        41.61 o                         
 -14   6   9          0.55         -0.58        13.72 o                         
 -12   6   9         82.51        188.35        58.96 o                         
 -10   6   9        107.73        112.77        17.66 o                         
  -8   6   9        425.96        447.12        25.73 o                         
  -6   6   9        374.06        474.60        24.50 o                         
  -4   6   9        133.31        196.15        23.78 o                         
  -2   6   9       1583.77       1591.88        37.39 o                         
   0   6   9        222.83        236.93        22.59 o                         
   2   6   9        816.55        745.70        85.01 o                         
   4   6   9         39.89         25.06        31.15 o                         
   6   6   9         17.74         36.63        22.65 o                         
   8   6   9         19.35          0.00        53.54 o                         
  10   6   9        176.95        263.59        61.78 o                         
  12   6   9          0.18        -12.36        41.19 o                         
  14   6   9         26.34         25.74        28.69 o                         
 -25   7   9          9.48         25.59        20.94 o                         
 -23   7   9          2.67        -23.86        23.86 o                         
 -21   7   9          7.26          6.07        28.86 o                         
 -19   7   9          1.69         19.07        33.80 o                         
 -17   7   9         18.21         -7.39        36.70 o                         
 -15   7   9          2.86         28.96        41.12 o                         
 -13   7   9        208.28        159.18        53.35 o                         
 -11   7   9          1.16          3.38        19.00 o                         
  -9   7   9         44.80         42.44        23.30 o                         
  -7   7   9         14.55         -5.79        13.70 o                         
  -5   7   9         19.72         44.14        16.98 o                         
  -3   7   9        105.13        111.64        20.81 o                         
  -1   7   9        698.38        904.68       110.33 o                         
   1   7   9        130.77        117.02        32.44 o                         
   3   7   9          2.78         -8.12        27.15 o                         
   5   7   9         24.42         45.31        53.54 o                         
   7   7   9         96.92        148.27        57.66 o                         
   9   7   9          0.78         28.83        49.42 o                         
  11   7   9         32.93         32.95        41.19 o                         
  13   7   9         17.83         28.83        32.95 o                         
 -24   8   9          8.48         -0.08        19.20 o                         
 -22   8   9          0.04         -9.97        23.86 o                         
 -20   8   9        102.14        104.10        30.86 o                         
 -18   8   9         49.63         57.72        33.80 o                         
 -16   8   9         62.10         29.54        36.64 o                         
 -14   8   9        300.85        400.70        70.59 o                         
 -12   8   9         53.46         24.34        47.99 o                         
 -10   8   9        181.94        112.22        30.83 o                         
  -8   8   9         31.10         -0.79        21.40 o                         
  -6   8   9        173.72        170.34        23.92 o                         
  -4   8   9          1.36         13.73        15.07 o                         
  -2   8   9         95.87         94.34        17.71 o                         
   0   8   9        266.46        387.15        70.02 o                         
   2   8   9        228.02        407.75        65.90 o                         
   4   8   9        175.34        329.49        61.78 o                         
   6   8   9        112.38        181.22        53.54 o                         
   8   8   9         11.75          4.12        41.19 o                         
  10   8   9         61.58         32.95        37.07 o                         
  12   8   9          4.31        -24.71        28.83 o                         
 -21   9   9         10.83         -1.44        21.31 o                         
 -19   9   9          1.45         16.07        25.29 o                         
 -17   9   9         19.65         28.83        30.42 o                         
 -15   9   9         42.90         43.89        41.56 o                         
 -13   9   9        220.16        215.39       135.92 o                         
 -11   9   9          9.62         19.41        24.48 o                         
  -9   9   9         47.86          7.21        24.29 o                         
  -7   9   9         55.94         37.07        57.66 o                         
  -5   9   9         47.58         32.95        53.54 o                         
  -3   9   9        142.80        127.68        57.66 o                         
  -1   9   9          0.10        -49.42        49.42 o                         
   1   9   9          6.54         24.71        49.42 o                         
   3   9   9          0.53        -20.59        45.31 o                         
   5   9   9         18.85         32.95        41.19 o                         
   7   9   9          3.77         12.36        37.07 o                         
   9   9   9         17.67          4.12        32.95 o                         
  11   9   9         36.60         20.59        28.83 o                         
 -20  10   9          1.33        -22.24        22.65 o                         
 -18  10   9         80.25         32.13        27.42 o                         
 -16  10   9        120.62        107.40        20.30 o                         
 -14  10   9         11.20         25.40        20.11 o                         
 -12  10   9          2.52         20.59        37.86 o                         
 -10  10   9          0.53         15.59        40.46 o                         
  -8  10   9         18.69         30.89        37.86 o                         
  -6  10   9        116.03        123.56        57.66 o                         
  -4  10   9        122.43         90.61        53.54 o                         
  -2  10   9          0.04        -45.31        45.31 o                         
   0  10   9         83.31         98.85        53.54 o                         
   2  10   9        116.31         90.61        49.42 o                         
   4  10   9        106.53        131.80        45.31 o                         
   6  10   9         26.05         32.95        37.07 o                         
   8  10   9        150.22         86.49        37.07 o                         
 -17  11   9          4.16          0.00        24.71 o                         
 -15  11   9         40.25         51.07        43.25 o                         
 -13  11   9         96.52         93.70        67.96 o                         
 -11  11   9         20.89         58.35        34.59 o                         
  -9  11   9          6.39         -4.12        32.04 o                         
  -7  11   9         21.15         -6.43        36.32 o                         
  -5  11   9          0.23          0.00        45.31 o                         
  -3  11   9          0.25        -28.83        41.19 o                         
  -1  11   9         75.49         74.14        49.42 o                         
   1  11   9         16.56         37.07        41.19 o                         
   3  11   9          8.63         41.19        41.19 o                         
   5  11   9          4.03          4.12        32.95 o                         
 -10  12   9         25.08          6.30        23.62 o                         
  -8  12   9          1.66         29.29        25.73 o                         
  -6  12   9         67.22         65.90        45.31 o                         
  -4  12   9         52.15        115.32        45.31 o                         
  -2  12   9          1.01          8.24        41.19 o                         
   0  12   9          0.48         16.47        37.07 o                         
 -28   0  10          1.25        -32.95        32.95 o                         
 -26   0  10          3.22        -41.19        41.19 o                         
 -24   0  10          4.56        -16.47        53.54 o                         
 -22   0  10          5.81          4.12        53.54 o                         
 -20   0  10         69.72        101.19        26.76 o                         
 -18   0  10        112.60        112.27        17.95 o                         
 -16   0  10        357.76        314.22        23.23 o                         
 -14   0  10        273.74        300.62        23.29 o                         
 -12   0  10         52.55         52.91        18.76 o                         
 -10   0  10        958.52        844.93        37.53 o                         
  -8   0  10        221.92        149.50        39.13 o                         
  -6   0  10       1373.77       1345.37       100.91 o                         
  -4   0  10        223.25        226.53        28.83 o                         
  -2   0  10       5870.08       5514.89       156.51 o                         
   0   0  10        516.37        580.73        65.90 o                         
   2   0  10          2.52         -4.12        45.31 o                         
   4   0  10       1689.43       1466.24        90.61 o                         
   6   0  10       1781.84       1799.86       107.09 o                         
   8   0  10        342.02        446.41       102.97 o                         
  10   0  10        350.04        449.10        74.17 o                         
  12   0  10        151.33        207.31        70.02 o                         
  14   0  10         63.49         44.48        46.10 o                         
  16   0  10          0.01         19.12        59.72 o                         
 -27   1  10          3.41         -2.94        30.48 o                         
 -25   1  10          9.14          1.79        33.40 o                         
 -23   1  10         36.62         16.93        38.59 o                         
 -21   1  10         38.76         26.04        40.46 o                         
 -19   1  10         50.05         27.25        10.84 o                         
 -17   1  10         53.69         68.52        12.01 o                         
 -15   1  10        472.51        490.17        37.07 o                         
 -13   1  10         10.21          2.47        11.35 o                         
 -11   1  10          0.07          6.67        12.09 o                         
  -9   1  10        185.19        230.69        15.34 o                         
  -7   1  10         14.75         12.17        11.19 o                         
  -5   1  10         81.65        131.53        38.77 o                         
  -3   1  10         56.73         45.31        17.47 o                         
  -1   1  10       1458.73       1582.74        49.79 o                         
   1   1  10       1701.80       1610.65        44.75 o                         
   3   1  10        579.58        689.80        72.08 o                         
   5   1  10       2001.21       1987.40        75.55 o                         
   7   1  10        168.44        190.16        46.31 o                         
   9   1  10          4.38         33.07        40.45 o                         
  11   1  10         41.79         66.74        37.58 o                         
  13   1  10          5.83         24.85        32.36 o                         
  15   1  10          0.65        -14.89        28.49 o                         
 -28   2  10          3.86        -16.47        24.63 o                         
 -26   2  10         21.10         11.10        33.40 o                         
 -24   2  10         46.46         75.09        37.53 o                         
 -22   2  10          0.43        -21.86        37.53 o                         
 -20   2  10         12.35         -2.06        43.25 o                         
 -18   2  10         16.46         38.83        10.96 o                         
 -16   2  10        444.71        417.75        38.11 o                         
 -14   2  10        456.88        483.11        24.18 o                         
 -12   2  10        284.00        312.73        16.71 o                         
 -10   2  10        334.83        322.61        15.46 o                         
  -8   2  10          6.47         18.24        11.89 o                         
  -6   2  10         18.78         14.42        17.47 o                         
  -4   2  10       1452.35       1509.97        46.60 o                         
  -2   2  10         66.87         61.63        16.30 o                         
   0   2  10        556.78        673.37        81.05 o                         
   2   2  10        386.26        347.12        27.84 o                         
   4   2  10        212.63        229.51        25.68 o                         
   6   2  10         45.69         80.91        39.84 o                         
   8   2  10          7.31        -13.69        39.39 o                         
  10   2  10          5.70         27.57        39.90 o                         
  12   2  10        157.01        178.21        37.43 o                         
  14   2  10         34.65         -1.83        32.40 o                         
  16   2  10          4.35          1.70        23.62 o                         
 -27   3  10         12.02         36.09        30.48 o                         
 -25   3  10         16.38         58.52        34.59 o                         
 -23   3  10          0.07        -12.20        29.66 o                         
 -21   3  10          0.04          0.65        33.30 o                         
 -19   3  10         11.19          2.63        34.48 o                         
 -17   3  10         84.33         76.05        10.95 o                         
 -15   3  10        143.58        140.32        13.27 o                         
 -13   3  10          0.09          1.23        11.59 o                         
 -11   3  10        110.34         92.87        13.27 o                         
  -9   3  10          4.66          4.69        12.54 o                         
  -7   3  10        209.34        233.59        21.07 o                         
  -5   3  10       1083.18       1088.65        36.54 o                         
  -3   3  10        508.07        560.94        26.64 o                         
  -1   3  10          2.17        -14.55        14.55 o                         
   1   3  10          8.92        -13.18        20.56 o                         
   3   3  10        351.11        420.41        41.02 o                         
   5   3  10          1.66         12.65        20.61 o                         
   7   3  10          2.93         14.42        38.04 o                         
   9   3  10          0.42        -39.24        39.24 o                         
  11   3  10          8.94          6.18        40.77 o                         
  13   3  10         44.26         42.77        28.00 o                         
  15   3  10          2.22        -18.64        26.77 o                         
 -26   4  10         17.69         18.35        23.16 o                         
 -24   4  10          4.05         10.99        28.34 o                         
 -22   4  10          3.96        -27.24        27.24 o                         
 -20   4  10          1.90        -12.67        32.73 o                         
 -18   4  10          9.94          3.16        32.94 o                         
 -16   4  10          2.18          1.85        10.97 o                         
 -14   4  10          4.31          6.39        15.35 o                         
 -12   4  10        320.73        366.78        19.39 o                         
 -10   4  10        131.46        104.09        24.98 o                         
  -8   4  10        338.31        343.21        22.37 o                         
  -6   4  10        732.19        795.78        31.61 o                         
  -4   4  10        447.48        509.69        29.37 o                         
  -2   4  10        413.98        474.16        25.16 o                         
   0   4  10        429.10        370.35        38.64 o                         
   2   4  10          0.26         12.55        19.48 o                         
   4   4  10         79.75         81.14        38.54 o                         
   6   4  10        236.08        198.70        36.16 o                         
   8   4  10          4.89          1.33        43.37 o                         
  10   4  10         82.29        116.13        33.12 o                         
  12   4  10         20.13         61.09        41.19 o                         
  14   4  10         56.42         94.72        67.96 o                         
 -25   5  10          3.87         -0.93        24.07 o                         
 -23   5  10         40.24         39.02        28.41 o                         
 -21   5  10         24.24         45.31        31.45 o                         
 -19   5  10          2.56         16.01        32.94 o                         
 -17   5  10         12.55         17.12        34.43 o                         
 -15   5  10          0.07          8.53        12.31 o                         
 -13   5  10         28.69         16.84        13.97 o                         
 -11   5  10        303.01        372.75        23.30 o                         
  -9   5  10          3.52         -9.27        15.81 o                         
  -7   5  10        486.64        491.03        24.86 o                         
  -5   5  10        819.19        830.41        31.27 o                         
  -3   5  10         30.23         52.11        17.07 o                         
  -1   5  10        781.52        814.32        75.75 o                         
   1   5  10         46.80          4.95        14.86 o                         
   3   5  10         87.31         66.57        17.42 o                         
   5   5  10        349.67        522.01        48.49 o                         
   7   5  10          2.09         26.58        31.64 o                         
   9   5  10         40.86         82.37        49.42 o                         
  11   5  10         74.34        114.83        35.62 o                         
  13   5  10          0.38        -23.80        25.73 o                         
 -24   6  10          0.02        -16.25        22.82 o                         
 -22   6  10          1.81        -15.92        25.94 o                         
 -20   6  10          1.29        -17.63        29.46 o                         
 -18   6  10         37.94         36.01        34.43 o                         
 -16   6  10         21.95        -18.97        34.43 o                         
 -14   6  10          2.85        -51.07        67.96 o                         
 -12   6  10          3.67         -7.80        51.48 o                         
 -10   6  10        118.30        152.61        17.33 o                         
  -8   6  10        172.58        181.33        17.33 o                         
  -6   6  10        418.14        473.06        54.50 o                         
  -4   6  10       2207.86       2205.04        67.77 o                         
  -2   6  10         28.22         28.26        13.85 o                         
   0   6  10        159.29        150.55        16.27 o                         
   2   6  10         54.45         76.20        30.48 o                         
   4   6  10        142.03        147.43        35.62 o                         
   6   6  10         40.47         98.85        49.42 o                         
   8   6  10         29.84         41.19        45.31 o                         
  10   6  10         17.81         41.19        41.19 o                         
  12   6  10        140.40        144.15        37.07 o                         
 -23   7  10          2.66         11.20        20.94 o                         
 -21   7  10          3.93         -4.28        25.94 o                         
 -19   7  10          0.65          1.21        28.98 o                         
 -17   7  10         69.15         73.27        34.43 o                         
 -15   7  10         13.09         20.59        53.54 o                         
 -13   7  10         53.47          8.24        57.66 o                         
 -11   7  10        113.83         59.99        39.13 o                         
  -9   7  10        299.28        333.61        49.42 o                         
  -7   7  10        204.76        176.75        39.13 o                         
  -5   7  10       1831.52       1676.16        45.64 o                         
  -3   7  10       1064.34       1185.98        82.37 o                         
  -1   7  10         49.43         18.12        27.42 o                         
   1   7  10        139.60        144.15        53.54 o                         
   3   7  10        196.83        238.88        53.54 o                         
   5   7  10         94.01        102.97        45.31 o                         
   7   7  10         79.45         90.61        41.19 o                         
   9   7  10          0.73          4.12        32.95 o                         
  11   7  10         96.73        123.56        32.95 o                         
 -22   8  10          2.84         15.56        24.32 o                         
 -20   8  10         10.66          3.29        27.42 o                         
 -18   8  10         19.72         17.22        30.48 o                         
 -16   8  10         11.57        -20.59        41.19 o                         
 -14   8  10          2.22          4.77        24.90 o                         
 -12   8  10        124.51         71.70        43.25 o                         
 -10   8  10         12.26        -25.79        25.79 o                         
  -8   8  10        110.88        178.37        53.54 o                         
  -6   8  10          3.80        -23.06        27.42 o                         
  -4   8  10        717.88        671.34        78.25 o                         
  -2   8  10         67.64        123.56        53.54 o                         
   0   8  10         41.65         57.66        45.31 o                         
   2   8  10         44.99         74.14        45.31 o                         
   4   8  10         47.44         86.49        45.31 o                         
   6   8  10         14.59          0.00        32.95 o                         
   8   8  10          1.24          4.12        32.95 o                         
  10   8  10         11.72          8.24        24.71 o                         
 -19   9  10          0.44         -0.40        15.52 o                         
 -17   9  10         81.50         57.66        20.56 o                         
 -15   9  10         43.13         27.80        21.19 o                         
 -13   9  10         12.88         21.32        21.69 o                         
 -11   9  10          0.58         20.59        22.10 o                         
  -9   9  10         17.43         48.81        25.38 o                         
  -7   9  10         45.88         24.71        49.42 o                         
  -5   9  10          0.31        -45.31        45.31 o                         
  -3   9  10          8.38        -16.47        45.31 o                         
  -1   9  10        126.34        156.51        49.42 o                         
   1   9  10          1.26        -12.36        37.07 o                         
   3   9  10        265.13        436.58        61.78 o                         
   5   9  10        211.98        366.56        53.54 o                         
   7   9  10          8.96         16.47        32.95 o                         
 -16  10  10          9.60         10.98        14.74 o                         
 -14  10  10         18.36         -8.53        22.65 o                         
 -12  10  10         17.14         16.47        41.19 o                         
 -10  10  10          6.01        -26.36        28.69 o                         
  -8  10  10         32.14         65.90        49.42 o                         
  -6  10  10         29.68          8.24        45.31 o                         
  -4  10  10          0.38         53.54        45.31 o                         
  -2  10  10         16.17         57.66        45.31 o                         
   0  10  10          1.72        -28.83        37.07 o                         
   2  10  10         42.92         16.47        37.07 o                         
   4  10  10         66.85         86.49        37.07 o                         
  -9  11  10         57.34         53.54        41.19 o                         
  -7  11  10         14.02         37.07        41.19 o                         
  -5  11  10          7.35         49.42        41.19 o                         
  -3  11  10         50.92         32.95        37.07 o                         
  -1  11  10         60.53         98.85        41.19 o                         
   1  11  10          6.50          8.24        32.95 o                         
 -27   1  11          5.23         16.96        26.77 o                         
 -25   1  11          3.83         14.42        32.04 o                         
 -23   1  11         16.37         15.49        36.32 o                         
 -21   1  11          2.84          5.60        39.13 o                         
 -19   1  11          4.07         19.37        39.24 o                         
 -17   1  11         39.40         37.42        12.99 o                         
 -15   1  11          1.17          3.37        11.19 o                         
 -13   1  11          7.40          8.97        10.99 o                         
 -11   1  11         16.39         24.59        11.60 o                         
  -9   1  11        922.35        973.52        24.53 o                         
  -7   1  11         36.59         40.80        14.69 o                         
  -5   1  11        258.29        328.29        20.64 o                         
  -3   1  11         88.10         96.58        21.82 o                         
  -1   1  11        584.74        662.51        33.84 o                         
   1   1  11       1200.85       1195.84        65.48 o                         
   3   1  11         94.40        114.71        39.24 o                         
   5   1  11          3.82        -25.66        37.53 o                         
   7   1  11        309.60        339.57        52.18 o                         
   9   1  11        176.17        191.71        84.43 o                         
  11   1  11          4.15        -30.70        31.64 o                         
  13   1  11          2.87         12.67        21.82 o                         
 -26   2  11          2.28        -22.65        30.89 o                         
 -24   2  11          0.58          3.92        30.48 o                         
 -22   2  11          0.36        -12.36        33.40 o                         
 -20   2  11          0.85        -14.50        36.32 o                         
 -18   2  11         15.08          1.91        26.37 o                         
 -16   2  11          2.71         -1.45         9.81 o                         
 -14   2  11        195.74        200.25        16.22 o                         
 -12   2  11         83.21         89.77        11.69 o                         
 -10   2  11        207.46        200.57        13.54 o                         
  -8   2  11         53.49         61.82        17.07 o                         
  -6   2  11        249.40        285.72        22.37 o                         
  -4   2  11         76.71         63.44        23.69 o                         
  -2   2  11        162.81        179.90        24.90 o                         
   0   2  11       1456.29       1298.23        92.67 o                         
   2   2  11        275.61        336.39        45.07 o                         
   4   2  11          3.47         19.80        36.53 o                         
   6   2  11          3.38         24.62        28.81 o                         
   8   2  11        140.28        166.24        35.57 o                         
  10   2  11          1.73        -10.10        26.49 o                         
  12   2  11          0.08         15.10        23.54 o                         
 -25   3  11         18.72         69.84        33.40 o                         
 -23   3  11         11.57         -9.22        30.48 o                         
 -21   3  11        161.37        101.59        49.42 o                         
 -19   3  11         15.36         21.23        37.53 o                         
 -17   3  11          5.32        -24.19        24.19 o                         
 -15   3  11        295.43        229.30        30.71 o                         
 -13   3  11        374.14        421.48        17.02 o                         
 -11   3  11        128.70        105.26        18.59 o                         
  -9   3  11        222.49        286.67        21.07 o                         
  -7   3  11       2104.77       2007.91        54.86 o                         
  -5   3  11          9.19         13.90        20.02 o                         
  -3   3  11         10.52         21.18        22.47 o                         
  -1   3  11        106.38        150.34        24.90 o                         
   1   3  11        164.76        208.02        24.90 o                         
   3   3  11        373.48        439.09        50.41 o                         
   5   3  11        182.33        270.34        36.64 o                         
   7   3  11        135.31        202.92        43.42 o                         
   9   3  11         11.25         28.34        27.24 o                         
  11   3  11         53.22         46.00        24.07 o                         
 -26   4  11          6.56        -12.36        23.30 o                         
 -24   4  11          1.75         11.00        18.72 o                         
 -22   4  11         26.33         24.03        53.54 o                         
 -20   4  11         21.73          0.49        35.62 o                         
 -18   4  11         31.28         29.15        36.53 o                         
 -16   4  11          3.53        -20.18        28.69 o                         
 -14   4  11        136.12        101.09        35.01 o                         
 -12   4  11        342.01        303.19        20.72 o                         
 -10   4  11        127.60        119.47        17.33 o                         
  -8   4  11       1291.06       1304.77        35.73 o                         
  -6   4  11        255.57        252.07        20.11 o                         
  -4   4  11          4.24        -14.55        14.55 o                         
  -2   4  11          1.64         -9.13        13.55 o                         
   0   4  11         40.87         94.73        41.19 o                         
   2   4  11        106.99        184.20        34.59 o                         
   4   4  11          0.30         22.75        30.48 o                         
   6   4  11         37.71         18.53        32.04 o                         
   8   4  11         64.68         31.15        26.65 o                         
  10   4  11         27.27         36.32        23.16 o                         
  12   4  11         93.87         86.49        28.83 o                         
 -25   5  11          1.43         -4.89        22.76 o                         
 -23   5  11         19.25         11.11        18.72 o                         
 -21   5  11         24.42         35.81        32.65 o                         
 -19   5  11         14.72          2.06        33.51 o                         
 -17   5  11          0.89          0.00        41.19 o                         
 -15   5  11         82.02         81.78        29.65 o                         
 -13   5  11          5.37         -4.12        37.07 o                         
 -11   5  11          1.88         24.71        37.07 o                         
  -9   5  11        673.57        617.21        27.04 o                         
  -7   5  11          2.31         12.06        18.51 o                         
  -5   5  11        111.15         49.61        23.34 o                         
  -3   5  11         42.67         12.36        37.07 o                         
  -1   5  11         53.38         90.61        37.07 o                         
   1   5  11         40.37         39.13        28.69 o                         
   3   5  11         88.94        110.85        33.40 o                         
   5   5  11        165.89        251.28        36.32 o                         
   7   5  11         39.20         88.06        30.48 o                         
   9   5  11          7.40         24.71        37.07 o                         
  11   5  11         40.16         20.59        24.71 o                         
 -24   6  11         26.81         53.54        28.83 o                         
 -22   6  11          1.82        -18.12        18.12 o                         
 -20   6  11          8.62        -20.67        20.67 o                         
 -18   6  11          5.65        -20.94        20.94 o                         
 -16   6  11         84.94         45.10        28.69 o                         
 -14   6  11        151.00        111.32        65.90 o                         
 -12   6  11         22.39         12.36        32.95 o                         
 -10   6  11        105.73        131.80        41.19 o                         
  -8   6  11        224.54        226.53        49.42 o                         
  -6   6  11        218.69        271.83        49.42 o                         
  -4   6  11          2.69          4.12        32.95 o                         
  -2   6  11        104.14        118.26        29.65 o                         
   0   6  11          6.49         -6.86        25.73 o                         
   2   6  11        110.22        159.39        30.48 o                         
   4   6  11         15.41         -4.36        39.13 o                         
   6   6  11        180.26        280.07        45.31 o                         
   8   6  11         24.21         49.42        32.95 o                         
  10   6  11         20.39          0.00        24.71 o                         
 -21   7  11         47.38         36.98        17.82 o                         
 -19   7  11          0.82        -15.94        18.12 o                         
 -17   7  11          1.24        -10.71        20.56 o                         
 -15   7  11         13.46         15.75        23.62 o                         
 -13   7  11          0.38         30.20        30.89 o                         
 -11   7  11         15.93         41.19        32.95 o                         
  -9   7  11        337.92        308.90        45.31 o                         
  -7   7  11        200.99        140.03        37.07 o                         
  -5   7  11         29.50         65.90        32.95 o                         
  -3   7  11         15.24          7.21        24.71 o                         
  -1   7  11        192.79        278.15        33.51 o                         
   1   7  11         11.76         70.02        41.19 o                         
   3   7  11         12.30         61.78        37.07 o                         
   5   7  11          0.21         16.47        32.95 o                         
   7   7  11          0.60          4.12        28.83 o                         
 -20   8  11         28.44         28.83        16.76 o                         
 -18   8  11          0.65        -17.46        17.46 o                         
 -16   8  11          1.82        -17.46        17.46 o                         
 -14   8  11         14.31         34.60        20.56 o                         
 -12   8  11         34.03        -12.36        24.71 o                         
 -10   8  11        148.72        119.44        32.95 o                         
  -8   8  11        210.43        243.00        37.07 o                         
  -6   8  11         55.99        104.28        61.78 o                         
  -4   8  11          0.33         41.43        23.62 o                         
  -2   8  11        204.85        168.87        45.31 o                         
   0   8  11        102.52         70.02        37.07 o                         
   2   8  11         16.56         -8.24        37.07 o                         
   4   8  11         22.52         20.59        32.95 o                         
   6   8  11         26.65          0.00        28.83 o                         
 -17   9  11         15.86         16.47        16.47 o                         
 -15   9  11          1.74         32.26        20.59 o                         
 -13   9  11         25.40          5.07        18.76 o                         
 -11   9  11         88.72         70.02        24.71 o                         
  -9   9  11          1.67         37.07        24.71 o                         
  -7   9  11          1.40        -41.19        41.19 o                         
  -5   9  11         10.98         65.90        41.19 o                         
  -3   9  11         32.76         82.37        41.19 o                         
  -1   9  11          1.48          0.00        37.07 o                         
   1   9  11         42.65         32.95        32.95 o                         
   3   9  11         49.79         41.19        28.83 o                         
  -8  10  11         71.03         45.31        41.19 o                         
  -6  10  11         15.62         32.95        37.07 o                         
  -4  10  11         20.13         53.54        37.07 o                         
  -2  10  11         36.56         41.19        32.95 o                         
 -24   0  12         41.08         24.71        41.19 o                         
 -22   0  12         86.94        168.87        53.54 o                         
 -20   0  12          3.01          4.12        45.31 o                         
 -18   0  12         30.40        -41.19        49.42 o                         
  -8   0  12          0.23        -37.07        37.07 o                         
  -6   0  12        750.29        774.31        70.02 o                         
  -4   0  12         27.37         45.31        41.19 o                         
  -2   0  12       1554.96       1107.92        74.14 o                         
   0   0  12          9.85         37.07        45.31 o                         
   2   0  12        360.43        444.82        70.02 o                         
   4   0  12        215.99        267.71        65.90 o                         
   6   0  12         40.54        148.27        57.66 o                         
   8   0  12        110.47         24.71        45.31 o                         
  10   0  12         56.11         12.36        37.07 o                         
 -25   1  12          1.63         18.53        26.21 o                         
 -23   1  12         63.56         88.55        32.04 o                         
 -21   1  12          5.34         11.64        33.40 o                         
 -19   1  12         21.52         20.59        34.95 o                         
 -13   1  12         35.25         53.54        37.07 o                         
 -11   1  12        312.45        341.85        53.54 o                         
  -9   1  12        661.33        560.14        57.66 o                         
  -7   1  12        935.85        943.17        74.14 o                         
  -5   1  12        482.83        422.52        43.25 o                         
  -3   1  12        808.74        731.91        94.73 o                         
  -1   1  12        193.94        202.91        37.53 o                         
   1   1  12          2.81         17.22        37.07 o                         
   3   1  12         73.27         63.84        39.13 o                         
   5   1  12          4.24         12.36        37.86 o                         
   7   1  12          2.73         25.23        67.96 o                         
   9   1  12          0.10         -2.47        28.69 o                         
 -24   2  12         30.65         41.19        29.12 o                         
 -22   2  12         31.69         20.59        32.04 o                         
 -20   2  12         15.72         47.28        49.42 o                         
 -18   2  12         33.49         45.31        49.42 o                         
 -16   2  12         76.74        115.32        37.07 o                         
 -14   2  12         45.38         41.19        37.07 o                         
 -12   2  12        481.59        547.78        61.78 o                         
 -10   2  12         39.58          8.24        37.07 o                         
  -8   2  12          2.89        -28.83        37.07 o                         
  -6   2  12        162.99        131.80        45.31 o                         
  -4   2  12        481.76        440.70        57.66 o                         
  -2   2  12        192.27        222.41        49.42 o                         
   0   2  12        127.68         91.13        34.59 o                         
   2   2  12         67.42         87.13        37.53 o                         
   4   2  12        172.22        271.99        43.39 o                         
   6   2  12          2.72         13.97        33.40 o                         
   8   2  12         45.44        125.68       105.03 o                         
  10   2  12        118.19         66.12        27.55 o                         
 -23   3  12         20.65         28.83        29.12 o                         
 -21   3  12          1.65          1.87        18.84 o                         
 -19   3  12          3.16         -1.21        23.62 o                         
 -17   3  12          8.42          2.29        24.32 o                         
 -15   3  12         85.51         61.78        37.07 o                         
 -13   3  12        292.38        317.14        49.42 o                         
 -11   3  12        333.13        304.78        49.42 o                         
  -9   3  12         58.99         24.71        37.07 o                         
  -7   3  12         91.69         57.66        41.19 o                         
  -5   3  12        172.25        160.63        45.31 o                         
  -3   3  12         16.35         65.90        41.19 o                         
  -1   3  12         94.78         74.14        41.19 o                         
   1   3  12         39.62         49.42        41.19 o                         
   3   3  12          8.98         12.70        33.51 o                         
   5   3  12         28.21          8.24        30.48 o                         
   7   3  12         14.04         17.27        23.11 o                         
   9   3  12         63.79         38.90        25.73 o                         
 -22   4  12          9.13         -3.85        23.24 o                         
 -20   4  12         30.17         39.32        21.31 o                         
 -18   4  12         23.77         45.53        26.77 o                         
 -16   4  12         17.08          8.24        28.83 o                         
 -14   4  12         27.07          8.24        32.95 o                         
 -12   4  12        230.24        263.59        45.31 o                         
 -10   4  12         12.99         20.59        37.07 o                         
  -8   4  12        121.02        102.97        41.19 o                         
  -6   4  12         44.81         61.78        41.19 o                         
  -4   4  12          7.03         28.83        37.07 o                         
  -2   4  12         56.36         45.31        37.07 o                         
   0   4  12          1.31        -28.83        28.83 o                         
   2   4  12        153.61        243.00        49.42 o                         
   4   4  12         91.85        155.33        29.65 o                         
   6   4  12          0.09         -1.94        23.62 o                         
   8   4  12          3.64         29.38        21.70 o                         
 -21   5  12          1.98         -5.08        17.82 o                         
 -19   5  12         57.07         50.64        23.62 o                         
 -17   5  12          6.95         -4.12        23.62 o                         
 -15   5  12          0.51         12.36        28.83 o                         
 -13   5  12        109.39        102.97        37.07 o                         
 -11   5  12        217.88        201.81        41.19 o                         
  -9   5  12        192.82        123.56        37.07 o                         
  -7   5  12         95.09        107.09        37.07 o                         
  -5   5  12          3.90         20.59        32.95 o                         
  -3   5  12         44.67         53.54        32.95 o                         
  -1   5  12          6.26         32.95        32.95 o                         
   1   5  12         65.86         94.73        37.07 o                         
   3   5  12        244.66        358.38        90.61 o                         
   5   5  12         39.90         38.76        23.62 o                         
   7   5  12         33.70         20.59        24.71 o                         
 -20   6  12          0.02        -11.72        17.46 o                         
 -18   6  12          1.83        -17.46        17.46 o                         
 -16   6  12         67.51         53.82        35.01 o                         
 -14   6  12         37.19         20.59        28.83 o                         
 -12   6  12        736.27        761.95        57.66 o                         
 -10   6  12         20.15         65.90        32.95 o                         
  -8   6  12         17.82         49.42        32.95 o                         
  -6   6  12          4.44          8.24        32.95 o                         
  -4   6  12        198.41        205.93        41.19 o                         
  -2   6  12          0.17         20.59        28.83 o                         
   0   6  12          5.51        -28.83        28.83 o                         
   2   6  12          3.61         50.97        53.54 o                         
   4   6  12        136.47        220.58        27.55 o                         
 -19   7  12         12.29         20.59        20.59 o                         
 -17   7  12         18.55         13.73        16.76 o                         
 -15   7  12         57.29         41.19        28.83 o                         
 -13   7  12        265.33        300.66        41.19 o                         
 -11   7  12        563.43        580.73        49.42 o                         
  -9   7  12         82.27        102.97        32.95 o                         
  -7   7  12         14.48         12.36        28.83 o                         
  -5   7  12         69.93         24.71        28.83 o                         
  -3   7  12         12.12         -4.12        24.71 o                         
  -1   7  12          0.19         19.77        21.70 o                         
   1   7  12         15.40         20.59        28.83 o                         
   3   7  12         98.30         70.02        28.83 o                         
 -16   8  12         28.75          8.24        20.59 o                         
 -14   8  12         27.39          8.24        20.59 o                         
 -12   8  12        177.92        164.75        28.83 o                         
 -10   8  12          2.55        -20.59        20.59 o                         
  -8   8  12         18.11         28.83        24.71 o                         
  -6   8  12         72.53         45.31        20.59 o                         
  -4   8  12         72.86         74.14        24.71 o                         
  -2   8  12         28.97          0.00        32.95 o                         
 -21   1  13         21.70         70.02        37.07 o                         
 -11   1  13         78.81         41.19        32.95 o                         
  -9   1  13        186.48        156.51        41.19 o                         
  -7   1  13        451.62        453.05        53.54 o                         
  -5   1  13        257.32        177.10        37.07 o                         
  -3   1  13         45.71         77.08        30.48 o                         
  -1   1  13        131.51        132.70        33.40 o                         
   1   1  13         58.17         31.16        33.40 o                         
   3   1  13         65.03        118.68        63.84 o                         
   5   1  13         53.39         65.31        30.48 o                         
 -16   2  13          5.97         16.47        28.83 o                         
 -14   2  13        379.71        370.68        45.31 o                         
 -12   2  13          4.94         28.83        32.95 o                         
 -10   2  13        130.79         70.02        32.95 o                         
  -8   2  13        415.30        321.26        45.31 o                         
  -6   2  13          3.24        -32.95        32.95 o                         
  -4   2  13        166.02        144.15        41.19 o                         
  -2   2  13         18.90         28.83        41.19 o                         
   0   2  13         56.62        100.82        32.65 o                         
   2   2  13          0.84        -18.74        28.69 o                         
   4   2  13         54.89         52.51        30.89 o                         
   6   2  13         12.35         61.78        41.19 o                         
 -19   3  13         26.84         20.59        20.59 o                         
 -17   3  13          9.03        -24.71        24.71 o                         
 -15   3  13        347.07        234.76        37.07 o                         
 -13   3  13         16.80         37.07        32.95 o                         
 -11   3  13         17.22          4.12        28.83 o                         
  -9   3  13         49.34         12.36        32.95 o                         
  -7   3  13         30.16         -8.24        32.95 o                         
  -5   3  13         96.46        123.56        37.07 o                         
  -3   3  13        130.55         94.73        37.07 o                         
  -1   3  13        128.87        177.10        41.19 o                         
   1   3  13         11.25         16.47        32.95 o                         
   3   3  13          8.64         37.07        37.07 o                         
   5   3  13        288.65        354.21        49.42 o                         
 -18   4  13          1.22        -12.36        24.71 o                         
 -16   4  13        230.13        222.41        37.07 o                         
 -14   4  13         50.86         70.02        32.95 o                         
 -12   4  13          2.35         16.47        32.95 o                         
 -10   4  13          0.97        -28.83        28.83 o                         
  -8   4  13         24.01         37.07        32.95 o                         
  -6   4  13          7.37         28.83        32.95 o                         
  -4   4  13         16.78         16.47        32.95 o                         
  -2   4  13          8.49         78.25        32.95 o                         
   0   4  13         37.07         24.71        32.95 o                         
   2   4  13          1.94         28.83        32.95 o                         
   4   4  13         81.60        107.09        37.07 o                         
 -17   5  13         60.67         57.66        28.83 o                         
 -15   5  13         50.63         53.54        28.83 o                         
 -13   5  13         15.48         12.36        28.83 o                         
 -11   5  13         28.42         49.42        32.95 o                         
  -9   5  13         65.89         49.42        28.83 o                         
  -7   5  13          1.94          4.12        24.71 o                         
  -5   5  13         17.42         24.71        28.83 o                         
  -3   5  13        133.67        135.92        37.07 o                         
  -1   5  13         59.57        123.56        32.95 o                         
   1   5  13          0.23        -28.83        28.83 o                         
 -16   6  13        114.32        102.97        24.71 o                         
 -14   6  13          2.08         -8.24        24.71 o                         
 -12   6  13          2.80        -12.36        24.71 o                         
 -10   6  13         81.06         86.49        28.83 o                         
  -8   6  13          3.27          8.24        24.71 o                         
  -6   6  13          0.80         16.47        24.71 o                         
  -4   6  13         16.92         37.07        24.71 o                         
  -2   6  13        110.13         86.49        28.83 o                         
 -13   7  13         29.42         24.71        20.59 o                         
 -11   7  13          2.03         -8.24        16.47 o                         
  -9   7  13         58.39         37.07        20.59 o                         
  -7   7  13         19.18         12.36        20.59 o                         
  -5   7  13          0.02         24.71        24.71 o                         
  -6   0  14         65.41         78.25        32.95 o                         
  -4   0  14         51.22         61.78        37.07 o                         
  -2   0  14          0.19        -32.95        32.95 o                         
   0   0  14        147.34        218.29        45.31 o                         
  -9   1  14        176.54        140.03        32.95 o                         
  -7   1  14          3.23        -12.36        28.83 o                         
  -5   1  14         26.23         24.71        32.95 o                         
  -3   1  14          0.03        -20.59        32.95 o                         
  -1   1  14          0.28          6.78        24.63 o                         
   1   1  14          1.43         41.19        37.07 o                         
 -14   2  14          3.47          0.00        20.59 o                         
 -12   2  14        150.43         86.49        28.83 o                         
 -10   2  14        110.15        115.32        32.95 o                         
  -8   2  14        176.58        185.34        37.07 o                         
  -6   2  14         30.12         20.59        28.83 o                         
  -4   2  14         17.98         45.31        32.95 o                         
  -2   2  14         21.53         37.07        32.95 o                         
   0   2  14         71.76         86.49        37.07 o                         
 -15   3  14         28.19         37.07        20.59 o                         
 -13   3  14         27.83         49.42        24.71 o                         
 -11   3  14          6.78          4.12        24.71 o                         
  -9   3  14         67.80         61.78        28.83 o                         
  -7   3  14         67.10         82.37        32.95 o                         
  -5   3  14          0.60        -12.36        28.83 o                         
  -3   3  14          0.05        -24.71        28.83 o                         
  -1   3  14         12.36        -12.36        28.83 o                         
 -14   4  14          8.08          4.12        20.59 o                         
 -12   4  14          0.29         16.47        24.71 o                         
 -10   4  14          1.30          8.24        24.71 o                         
  -8   4  14          0.62          0.00        24.71 o                         
  -6   4  14         23.37         12.36        24.71 o                         
  -4   4  14         60.53         74.14        24.71 o                         
  -2   4  14         55.49         86.49        32.95 o                         
 -11   5  14          5.14         12.36        20.59 o                         
  -9   5  14          3.65          8.24        20.59 o                         
  -7   5  14         11.71          4.12        24.71 o                         
                                                                                
